# Supplementary material for: EGFR-T790M Mutation–Derived Interactome Rerouted EGFR Translocation Contributing to Gefitinib Resistance in Non-Small Cell Lung Cancer
Source: Mol Cell Proteomics. 2023 Jul 24;22(9):100624. doi: 10.1016/j.mcpro.2023.100624 (PMC10545940; doi:10.1016/j.mcpro.2023.100624)
Supplement: Supplemental Figure S — 6 [file mmc2.xlsx]

## Sheet: Supplementary Table S1
Supplementary Table S1. The information of TKI-sensitive and -resistant NSCLC cell lines in this study.
Cell Line	Histology	EGFR Subtype	Gef IC20/IC50	Gef Sensitivity	Clinical Information
PC9	ADC	Del19	5/20 nM	sensitive	Derived from female patient with ADC untreated previously
CL68	ADC	Del19/T790M	5/20 μM	resistant	After Iressa & Chemotherapy, progressive disease female patient
H3255	ADC	L858R	10/40 nM	sensitive	Malignant cells isolated from the pleural effusion of non-smoker female patient
H1975	ADC	L858R/T790M	10/20 μM	resistant	Established in July 1988 from a non-smoker female patient
ADC: adenocarcinoma, Gef: gefitinib

## Sheet: Supplementary Table S2
Supplementary Table S2. Identified protein list of EGFR interactome in PC9.
Subgroup was annontated as 0: EGFR, 1: transport, 2: kinase, 3: cell adhesion, 4: receptor & modulator, 5: protein folding and assembling, 6: ubiquitin ligase, 7: metabolism, 8: proteasome, NSB: non-specific binding
Subgroup	Accession	Gene	percent coverage	numPepsUniq	Spectral Count: EGFR			Spectral Count: IgG			Sum of Spectral Count		Contaminant Frequency
					Re01	Re02	Re03	Re01	Re02	Re03	EGFR	IgG	Fab	FIgG	FCRAPome	AVE Freq.
0	P00533	EGFR	46.7	88	556	619	396	8	61	2	1571	71	0	0	3.89294	1.29765
1	P61204	ARF3	23.3	1	2	0	3	0	0	0	5	0	3.0969	0.552486	23.8443	9.16456
1	P61006	RAB8A	5.34	1	0	0	1	0	0	0	1	0	0.4995	0.552486	11.9221	4.32471
1	Q9UK22	FBXO2	25.3	5	1	2	2	0	0	0	5	0	0	0	0.486618	0.162206
1	P08581	MET	6.2	1	0	4	0	0	0	0	4	0	0	0	0	0
1	Q9UMY4	SNX12	0	2	0	5	0	0	0	0	5	0	0	0	1.45985	0.486618
1	O60493	SNX3	27.8	3	5	7	2	0	0	0	14	0	0	0	2.6764	0.892133
1	Q13501	SQSTM1	6.8	2	1	5	0	0	0	0	6	0	1.2987	1.10497	11.4355	4.61307
1	P02786	TFRC	28.3	16	27	34	9	0	0	0	70	0	0	1.65746	11.4355	4.36433
1	Q9BXS4	TMEM59	13.6	0	1	0	0	0	0	0	1	0	0	0	0	0
1	P18085	ARF4	32.8	2	4	4	10	0	0	0	18	0	2.2977	1.10497	16.3017	6.56813
1	P61619	SEC61A1	9.2	2	2	0	0	0	0	0	2	0	12.4875	2.76243	6.81265	7.3542
1	Q15036	SNX17	18.7	4	7	5	0	0	0	0	12	0	0	0	0.243309	0.081103
1	Q5XXA6	ANO1	3.5	1	2	0	2	0	0	0	4	0	0	0	0	0
1	Q12797	ASPH	0	0	0	2	3	0	0	0	5	0	5.99401	0.828729	3.40633	3.40969
1	P13637	ATP1A3	0	1	2	3	0	0	0	0	5	0	0	0	24.5742	8.1914
1	P00403	MT-CO2	7.5	1	1	0	4	0	0	0	5	0	1.1988	1.65746	4.86618	2.57415
1	O00483	NDUFA4	37	2	1	4	4	0	0	0	9	0	0.1998	20.9945	1.70316	7.63248
1	Q9Y666	SLC12A7	8.6	6	4	8	4	0	0	0	16	0	0	0	0	0
1	O15427	SLC16A3	5.6	0	0	1	0	0	0	0	1	0	0	0	2.6764	0.892133
1	Q8WUM9	SLC20A1	7.1	3	3	5	0	0	0	0	8	0	0	0	1.21655	0.405515
1	Q9UJS0	SLC25A13	4.9	0	1	0	1	0	0	0	2	0	5.59441	2.48619	12.1655	6.74868
1	Q9NY26	SLC39A1	3.7	1	1	1	0	0	0	0	2	0	0	0	0	0
1	P08195	SLC3A2	13.5	4	6	7	4	0	0	0	17	0	7.09291	1.65746	14.1119	7.62076
1	O43592	XPOT	9.5	1	2	0	0	0	0	0	2	0	2.1978	1.9337	5.10949	3.08033
2	P30530	AXL	4.7	3	3	2	0	0	0	0	5	0	0	0	0	0
2	Q08345	DDR1	6.9	2	1	0	0	0	0	0	1	0	0	0	0	0
2	P29317	EPHA2	14.4	8	6	16	6	0	0	0	28	0	0	0	4.37956	1.45985
2	P04626	ERBB2	4.3	1	29	20	17	0	3	0	66	3	0	0	0.243309	0.081103
2	P06241	FYN	0	5	3	5	0	0	0	0	8	0	0	0	6.08273	2.02758
2	P23458	JAK1	12.2	8	16	15	7	0	0	0	38	0	0.3996	0.828729	3.40633	1.54489
3	Q9H5V8	CDCP1	10	8	9	16	9	0	0	0	34	0	0	0	0	0
3	P35222	CTNNB1	5.5	1	2	3	0	0	0	0	5	0	0.2997	0.552486	7.29927	2.71715
3	O60716	CTNND1	6.8	2	4	2	0	0	0	0	6	0	0.2997	0	7.78589	2.6952
3	Q14126	DSG2	4.9	2	1	3	0	0	0	0	4	0	0.0999001	0	9.00243	3.03411
3	P16422	EPCAM	8.9	2	4	2	0	0	0	0	6	0	0	0	0.973236	0.324412
3	P10586	PTPRF	13.5	8	18	15	8	0	0	0	41	0	0	0	0.243309	0.081103
4	Q9UJM3	ERRFI1	24	13	62	65	28	0	0	0	155	0	0	0	0	0
4	Q14192	FHL2	22.6	1	1	0	0	1	0	0	1	1	0	0	3.40633	1.13544
4	P62993	GRB2	30.9	10	5	8	5	0	0	0	18	0	0.0999001	0	1.70316	0.601021
4	P46531	NOTCH1	1.3	1	0	5	0	0	0	0	5	0	0	0	0.729927	0.243309
4	Q04721	NOTCH2	3.8	2	4	6	0	0	0	0	10	0	0	0	1.70316	0.567721
4	Q9UM47	NOTCH3	2.6	1	4	5	0	0	0	0	9	0	0	0	0.486618	0.162206
4	P29353	SHC1	15.3	4	4	7	1	0	0	0	12	0	0	0	2.18978	0.729927
4	O43291	SPINT2	15.9	3	2	5	0	0	0	0	7	0	0	0	0	0
4	P15260	IFNGR1	10.2	2	3	2	0	0	0	0	5	0	0	0	0	0
4	P24394	IL4R	8.4	3	2	7	0	0	0	0	9	0	0	0	0.243309	0.081103
4	Q96P70	IPO9	6.8	3	1	2	2	0	0	0	5	0	4.6953	1.65746	6.32603	4.22627
4	P23229	ITGA6	20.7	9	18	17	5	0	0	0	40	0	0	0	0.243309	0.081103
4	P16144	ITGB4	22.4	28	67	72	25	0	0	0	164	0	0	0	0	0
4	Q7Z4F1	LRP10	7.3	1	0	2	0	0	0	0	2	0	0	0	0	0
4	Q86X29	LSR	12.6	5	2	4	0	0	0	0	6	0	0	0	0.973236	0.324412
4	Q99650	OSMR	8.3	3	8	8	0	0	0	0	16	0	0	0	0.486618	0.162206
4	O15031	PLXNB2	13.4	12	14	23	15	0	0	0	52	0	0	0	0.486618	0.162206
4	O75509	TNFRSF21	14.2	5	4	5	0	0	0	0	9	0	0	0	0	0
4	Q9UGY1	NOL12	13.6	2	0	4	0	0	0	0	4	0	0.1998	0.276243	0	0.158681
5	Q16543	CDC37	22	10	21	6	28	0	0	0	55	0	0	0	19.4647	6.48824
5	Q9NUL7	DDX28	12.2	3	2	5	1	0	0	0	8	0	0	0	3.16302	1.05434
5	Q9UBS4	DNAJB11	13.7	3	5	6	7	0	0	0	18	0	9.69031	1.38122	12.6521	7.90786
5	O75190	DNAJB6	16.9	3	0	4	0	0	0	0	4	0	0	0	6.08273	2.02758
5	Q58FF6	HSP90AB4P	0	1	0	0	11	0	0	0	11	0	0	0	0	0
5	Q99470	SDF2	4	1	0	0	1	0	0	0	1	0	0.1998	0	0.729927	0.309909
5	Q9BRK5	SDF4	4.4	1	1	0	0	0	0	0	1	0	0.0999001	0	4.13625	1.41205
5	P43307	SSR1	17.5	2	1	5	3	0	0	0	9	0	3.3966	0.552486	4.62287	2.85732
5	P57088	TMEM33	13.4	1	1	1	0	0	0	0	2	0	0.1998	0.276243	8.27251	2.91618
5	Q6P161	MRPL54	13.8	1	0	3	2	0	0	0	5	0	0.3996	0.552486	3.40633	1.4528
5	P82673	MRPS35	6.2	2	0	4	0	0	0	0	4	0	2.8971	0.276243	6.08273	3.08536
6	Q96J02	ITCH	6.6	3	3	4	0	0	0	0	7	0	0.2997	0.276243	0.486618	0.354187
6	Q96PU5	NEDD4L	9.5	4	4	9	0	0	0	0	13	0	0	0	0.729927	0.243309
6	Q8NC42	RNF149	16.8	4	2	6	1	0	0	0	9	0	0	0	0	0
6	Q9HAU4	SMURF2	7.8	6	0	4	0	0	0	0	4	0	0.0999001	2.20994	0	0.769948
7	O75964	ATP5L	1	1	0	0	1	0	0	0	1	0	10.4895	2.20994	5.3528	6.01742
7	O60762	DPM1	16.9	3	2	3	1	0	0	0	6	0	0.699301	0	6.81265	2.50398
7	P55084	HADHB	10.1	4	0	0	5	0	0	0	5	0	4.8951	0.276243	11.4355	5.53562
7	Q9Y241	HIGD1A	19.4	1	2	0	0	0	0	0	2	0	0	0.276243	1.70316	0.659802
7	O43688	PLPP2	3.5	3	0	4	0	0	0	0	4	0	0	0	0	0
7	Q9Y6N5	SQRDL	22.9	5	9	8	1	0	0	0	18	0	0	0	0.486618	0.162206
7	Q9NZ01	TECR	9.4	2	4	5	6	0	0	0	15	0	7.49251	4.97238	13.1387	8.53452
7	P60174	TPI1	29.4	3	6	5	7	0	1	0	18	1	4.1958	3.31492	21.8978	9.80284
7	P22695	UQCRC2	5.5	1	1	0	3	0	0	0	4	0	1.1988	0.828729	9.24574	3.75776
7	Q96IX5	USMG5	43.1	2	3	1	0	0	0	0	4	0	1.1988	1.38122	3.64964	2.07655
7	Q9Y397	ZDHHC9	8	2	3	4	0	0	0	0	7	0	0	0	0.243309	0.081103
8	P25789	PSMA4	7.3	2	1	1	2	0	0	0	4	0	0.3996	0.276243	19.9513	6.87573
8	P28066	PSMA5	7.5	2	2	3	0	0	0	0	5	0	0.2997	0	21.4112	7.23696
8	O00487	PSMD14	10	0	0	0	1	0	0	0	1	0	0	0	20.1946	6.73155
8	O43242	PSMD3	8.6	2	1	3	0	0	0	0	4	0	0.899101	1.10497	27.0073	9.67046
8	P51665	PSMD7	6.5	2	3	3	1	0	0	0	7	0	0	0	17.5182	5.83942
8	Q9UL46	PSME2	4	0	0	0	2	0	0	0	2	0	0.1998	0.276243	6.08273	2.18626
NSB	P24752	ACAT1	38.6	15	0	0	0	18	39	1	0	58	0.1998	0.276243	15.3285	5.26817
NSB	P60709	ACTB	0	18	11	5	8	0	0	0	24	0	90.3097	76.5193	88.3212	85.0501
NSB	Q8TE58	ADAMTS15	5.95	1	0	0	0	0	1	0	0	1	0	0	0.486618	0.162206
NSB	Q53H12	AGK	16.6	4	3	0	0	0	0	0	3	0	10.3896	5.24862	3.89294	6.51039
NSB	Q09666	AHNAK	7.2	3	3	7	3	5	1	0	13	6	0.899101	0.828729	15.0852	5.60433
NSB	O95831	AIFM1	11.1	3	3	5	0	0	0	0	8	0	16.7832	7.18232	24.5742	16.1799
NSB	P17516	AKR1C4	2.8	1	0	1	0	0	0	0	1	0	0	0	0.729927	0.243309
NSB	P02768	ALB	11.3	9	19	12	8	18	13	22	39	53	23.7762	39.2265	40.6326	34.5451
NSB	P04075	ALDOA	24.7	6	4	13	7	4	12	0	24	16	2.4975	1.65746	41.8491	15.3347
NSB	Q86V81	ALYREF	19.1	9	12	13	3	29	20	0	28	49	69.4306	66.8508	43.0657	59.7824
NSB	P07355	ANXA2	20.6	3	0	3	4	0	2	2	7	4	8.09191	4.41989	36.4964	16.336
NSB	Q96B67	ARRDC3	3.4	1	1	0	0	0	0	0	1	0	0	0	0	0
NSB	O00244	ATOX1	11.8	1	0	2	0	0	0	0	2	0	0	0	0	0
NSB	P05023	ATP1A1	21.4	9	5	12	2	0	0	0	19	0	31.7682	19.0608	28.7105	26.5132
NSB	P16615	ATP2A2	9.7	3	0	2	0	0	0	0	2	0	31.3686	14.3646	22.3844	22.7059
NSB	P25705	ATP5A1	13.6	4	5	2	5	0	0	0	12	0	91.4086	79.2818	51.0949	73.9284
NSB	P36542	ATP5C1	13.4	3	2	4	6	0	0	0	12	0	59.7403	33.9779	16.545	36.7544
NSB	P56385	ATP5I	30.4	2	0	0	2	0	0	0	2	0	2.3976	0	1.45985	1.28582
NSB	Q9NWT8	AURKAIP1	5	1	0	0	0	0	1	0	0	1	0	0	0.243309	0.081103
NSB	O15169	AXIN1	0	1	0	0	0	1	0	0	0	1	0	0	0.243309	0.081103
NSB	P61769	B2M	8.4	1	0	1	0	0	0	0	1	0	0.2997	0.828729	1.21655	0.781658
NSB	O95816	BAG2	27.5	4	9	10	9	1	1	0	28	2	4.995	1.9337	23.3577	10.0955
NSB	Q9NYF8	BCLAF1	8.6	6	14	14	4	14	11	2	32	27	30.6693	14.6409	41.6058	28.972
NSB	Q13867	BLMH	2.4	1	1	0	0	0	0	0	1	0	5.89411	3.03867	8.51582	5.8162
NSB	E9PRG8	C11orf98	17.2	3	4	3	2	2	6	2	9	10	0	0	0	0
NSB	Q9Y224	C14orf166	66.8	22	7	26	13	9	13	0	46	22	8.49151	9.11602	22.3844	13.3307
NSB	Q6ZUT6	C15orf52	9.9	1	0	1	0	0	1	0	1	1	0	0	2.6764	0.892133
NSB	Q07021	C1QBP	8.5	4	3	4	2	2	5	1	9	8	76.024	50	54.2579	60.094
NSB	P30042	C21orf33	22.8	6	4	3	2	9	11	6	9	26	0	0	4.13625	1.37875
NSB	Q9HB71	CACYBP	11.8	2	3	1	0	2	2	0	4	4	0.0999001	0	16.3017	5.4672
NSB	P62158	CALM1	26.8	3	3	4	1	2	3	2	8	7	24.7752	10.4972	32.3601	22.5442
NSB	P27482	CALML3	0	2	3	0	0	0	0	0	3	0	3.0969	1.38122	8.51582	4.33131
NSB	Q9NZT1	CALML5	30.8	1	0	2	0	0	0	0	2	0	23.1768	16.5746	12.8954	17.5489
NSB	O43852	CALU	3.2	1	0	0	1	0	0	0	1	0	37.6623	17.9558	14.8418	23.4867
NSB	P52907	CAPZA1	8.7	3	1	1	1	1	3	0	3	4	3.1968	5.24862	32.3601	13.6018
NSB	Q96AQ1	CCDC74A	5.3	1	2	0	0	0	0	0	2	0	0	0	0	0
NSB	Q9H6F5	CCDC86	6.7	2	0	2	0	0	1	0	2	1	20.2797	14.9171	5.59611	13.5977
NSB	P50991	CCT4	5.4	2	1	2	0	0	0	0	3	0	2.8971	4.97238	45.2555	17.7083
NSB	P48643	CCT5	5.2	2	0	5	0	0	0	0	5	0	6.49351	4.69613	44.2822	18.4906
NSB	Q9NPF0	CD320	7.1	2	0	1	0	0	0	0	1	0	73.3267	0	0	24.4422
NSB	P32320	CDA	11.6	2	0	0	0	1	0	0	0	1	0	0	0.973236	0.324412
NSB	P60953	CDC42	29.3	2	0	3	0	1	1	0	3	2	0.699301	0	19.4647	6.72134
NSB	P23528	CFL1	31.9	4	3	4	9	0	0	5	16	5	9.69031	2.48619	47.6886	19.955
NSB	Q9NX63	CHCHD3	22.5	3	4	3	2	1	0	0	9	1	17.8821	8.28729	3.89294	10.0208
NSB	Q9Y3Y2	CHTOP	23	10	21	17	5	20	23	11	43	54	16.3836	24.8619	12.4088	17.8848
NSB	Q14011	CIRBP	14.5	4	0	1	0	2	1	0	1	3	12.987	12.9834	26.0341	17.3348
NSB	P09497	CLTB	20.5	3	1	6	3	1	5	1	10	7	0.599401	0.276243	3.40633	1.42732
NSB	Q00610	CLTC	5	2	3	4	0	0	0	0	7	0	11.2887	9.11602	43.7956	21.4001
NSB	Q8IY22	CMIP	2.46	1	1	1	0	0	0	0	2	0	0	0	0	0
NSB	Q5EBM0	CMPK2	5.1	2	0	1	0	0	0	0	1	0	0	0	0	0
NSB	P09669	COX6C	20	1	0	1	0	1	0	0	1	1	0	0	1.70316	0.567721
NSB	Q86YQ8	CPNE8	1.6	1	0	2	0	0	2	0	2	2	0.699301	0	4.86618	1.85516
NSB	P78368	CSNK1G2	2	1	0	0	1	0	0	0	1	0	0	0	0.486618	0.162206
NSB	P01040	CSTA	46.9	2	0	2	0	0	1	0	2	1	11.4885	6.07735	10.9489	9.50492
NSB	P04080	CSTB	19.4	4	4	3	5	1	2	5	12	8	2.1978	1.38122	10.4623	4.68043
NSB	P07339	CTSD	8.7	4	0	1	2	0	3	0	3	3	3.3966	1.10497	9.48905	4.66354
NSB	P99999	CYCS	13.3	3	1	0	0	2	0	0	1	2	0	0.828729	5.59611	2.14161
NSB	P81605	DCD	20	2	2	4	3	3	3	2	9	8	74.4256	59.9448	43.309	59.2264
NSB	Q9NR30	DDX21	5.9	4	0	1	0	0	0	0	1	0	0	62.9834	43.5523	35.5119
NSB	Q9UJV9	DDX41	19	6	12	9	0	5	3	0	21	8	10.989	5.8011	14.5985	10.4629
NSB	P26196	DDX6	6.6	6	1	1	0	0	0	0	2	0	0.599401	0	31.3869	10.6621
NSB	P59665	DEFA1	9.6	1	0	0	0	0	1	0	0	1	0.699301	0.276243	5.59611	2.19055
NSB	O60832	DKC1	16.1	3	4	3	0	0	0	0	7	0	51.7483	25.4144	18.0049	31.7225
NSB	P31689	DNAJA1	8.3	3	3	2	2	0	0	0	7	0	23.7762	6.35359	27.9805	19.3701
NSB	O60884	DNAJA2	12.6	2	2	2	1	0	0	0	5	0	27.972	6.90608	21.8978	18.9253
NSB	Q96EY1	DNAJA3	7.9	3	0	6	4	0	0	0	10	0	19.2807	4.14365	8.0292	10.4845
NSB	Q96DA6	DNAJC19	57.8	10	2	0	0	2	0	0	2	2	0	0	1.70316	0.567721
NSB	Q9ULA0	DNPEP	10.9	1	1	0	0	0	2	0	1	2	0.699301	0	0.973236	0.557512
NSB	P15924	DSP	5.1	7	0	0	0	8	0	0	0	8	45.8541	41.989	30.6569	39.5
NSB	P60981	DSTN	25.5	6	6	5	1	3	2	0	12	5	0.1998	0	10.219	3.47293
NSB	P33316	DUT	4.8	3	0	3	0	0	1	0	3	1	0	0	13.382	4.46067
NSB	Q96FJ2	DYNLL2	20.2	3	4	4	2	5	6	0	10	11	0	0	9.24574	3.08191
NSB	Q99848	EBNA1BP2	19	1	3	0	1	0	0	0	4	0	8.69131	11.8785	12.8954	11.155
NSB	P68104	EEF1A1	15.2	8	14	16	14	14	12	5	44	31	84.7153	77.9006	85.1582	82.5913
NSB	P26641	EEF1G	0	0	0	0	6	0	0	0	6	0	9.89011	13.8122	46.9586	23.5536
NSB	O75822	EIF3J	0	1	0	0	1	0	0	0	1	0	0	0	3.40633	1.13544
NSB	O60573	EIF4E2	9.8	1	1	0	0	0	0	0	1	0	0.999001	0.552486	6.56934	2.70694
NSB	O43432	EIF4G3	1.6	2	0	1	0	0	0	0	1	0	0	0	10.219	3.40633
NSB	P63241	EIF5A	7.8	4	0	2	1	0	0	0	3	0	3.4965	5.8011	30.4136	13.2371
NSB	P50402	EMD	15.7	3	2	2	0	0	0	0	4	0	27.2727	16.5746	19.9513	21.2662
NSB	P06733	ENO1	23.7	7	8	11	11	4	9	2	30	15	9.49051	9.66851	54.2579	24.4723
NSB	Q9NPA8	ENY2	33.7	2	0	0	0	0	1	0	0	1	0.4995	0	7.29927	2.59959
NSB	P54764	EPHA4	0	1	0	2	0	0	0	0	2	0	0	0	0	0
NSB	Q9UF33	EPHA6	3.22	1	0	2	0	0	1	0	2	1	0	0	0.486618	0.162206
NSB	Q15375	EPHA7	0	0	1	0	0	0	0	0	1	0	0	0	1.45985	0.486618
NSB	P84090	ERH	57.7	9	33	30	21	32	16	12	84	60	28.971	21.547	36.4964	29.0048
NSB	Q01844	EWSR1	4.4	6	4	1	0	1	1	0	5	2	16.3836	15.1934	34.7932	22.1234
NSB	Q9BTL3	FAM103A1	22	6	1	2	0	6	6	0	3	12	0	0	0.243309	0.081103
NSB	C9JLW8	FAM195B	0	4	0	1	4	0	2	3	5	5	0	0	11.4355	3.81184
NSB	Q96ND0	FAM210A	6.6	1	1	0	0	0	0	0	1	0	0	0	0.243309	0.081103
NSB	Q8NCA5	FAM98A	12.3	12	2	8	0	0	4	0	10	4	1.3986	1.65746	10.4623	4.50612
NSB	Q52LJ0	FAM98B	7.6	4	0	1	0	0	0	0	1	0	0.0999001	0	13.1387	4.41286
NSB	P62861	FAU	16.9	2	2	2	1	3	4	2	5	9	1.4985	0.552486	34.7932	12.2814
NSB	P22087	FBL	11.8	5	8	10	0	6	8	0	18	14	64.9351	51.6575	39.1727	51.9218
NSB	P26885	FKBP2	19	2	3	2	2	3	2	2	7	7	0	0	0.973236	0.324412
NSB	Q02790	FKBP4	13.5	6	0	1	0	2	1	0	1	3	0.1998	0.552486	23.1144	7.95555
NSB	Q5D862	FLG2	1.5	3	2	0	0	3	2	0	2	5	0	19.337	21.1679	13.5016
NSB	P21333	FLNA	0	1	1	1	0	1	0	0	2	1	10.4895	3.59116	54.9878	23.0228
NSB	P35637	FUS	8.2	10	7	8	4	12	15	0	19	27	40.959	39.779	45.7421	42.16
NSB	Q96QD9	FYTTD1	34	8	15	17	6	17	18	7	38	42	1.2987	0.552486	3.16302	1.6714
NSB	Q13283	G3BP1	4.5	2	3	4	0	0	5	0	7	5	5.79421	7.73481	34.3066	15.9452
NSB	Q9UN86	G3BP2	0	5	0	1	0	0	0	0	1	0	0.999001	3.03867	14.3552	6.13097
NSB	P04406	GAPDH	26.9	13	6	7	7	5	7	2	20	14	61.8382	52.4862	60.3406	58.2217
NSB	Q9NY12	GAR1	16.6	6	7	2	0	5	2	0	9	7	32.1678	16.8508	10.7056	19.9081
NSB	Q9NZM5	GLTSCR2	18.4	5	9	8	5	5	11	0	22	16	1.4985	1.65746	11.1922	4.78272
NSB	P08754	GNAI3	7.1	2	2	0	0	0	0	0	2	0	0.0999001	0	12.8954	4.33176
NSB	P62879	GNB2	20.3	2	1	0	0	0	0	0	1	0	2.997	1.65746	15.3285	6.66098
NSB	Q13823	GNL2	1.6	1	0	1	0	0	0	0	1	0	9.89011	1.65746	10.9489	7.49882
NSB	P28799	GRN	3.5	3	3	4	3	3	2	1	10	6	10.2897	65.4696	2.18978	25.983
NSB	Q9HAV7	GRPEL1	13.8	1	0	1	2	0	0	1	3	1	0	0	19.2214	6.40714
NSB	P78347	GTF2I	4.3	1	1	0	0	0	0	0	1	0	0	5.8011	34.3066	13.3692
NSB	P16104	H2AFX	6	1	2	0	0	0	0	0	2	0	49.3506	51.9337	56.2044	52.4962
NSB	P0C0S5	H2AFZ	0	2	2	1	0	0	0	0	3	0	88.5115	80.663	59.3674	76.1806
NSB	O14964	HGS	4	1	1	2	0	0	0	0	3	0	0	0	4.62287	1.54096
NSB	P49773	HINT1	12.7	4	2	7	0	8	8	4	9	20	0.3996	0	6.56934	2.32298
NSB	P16401	HIST1H1B	21.2	5	7	8	4	4	4	4	19	12	1.3986	0.276243	24.3309	8.66858
NSB	P16403	HIST1H1C	27.7	2	18	13	14	16	13	9	45	38	47.3526	38.9503	73.236	53.1796
NSB	P16402	HIST1H1D	21.7	2	17	11	12	12	10	6	40	28	0.599401	0.276243	72.5061	24.4606
NSB	P10412	HIST1H1E	21.9	4	20	13	12	15	14	7	45	36	0	0	72.7494	24.2498
NSB	P04908	HIST1H2AB	27.1	4	3	0	0	2	0	0	3	2	20.2797	14.0884	65.9367	33.435
NSB	P06899	HIST1H2BJ	23	2	8	9	0	6	8	0	17	14	19.0809	22.3757	55.2311	32.2293
NSB	O60814	HIST1H2BK	23	6	9	9	2	8	8	1	20	17	72.8272	70.442	55.2311	66.1668
NSB	P62805	HIST1H4A	39.8	8	7	9	4	7	7	3	20	17	97.003	94.1989	54.7445	81.9821
NSB	P05534	HLA-A	12.6	0	1	0	0	0	0	0	1	0	0	0	7.29927	2.43309
NSB	P10316	HLA-A	12.6	0	1	0	0	0	0	0	1	0	0	0	7.29927	2.43309
NSB	P30508	HLA-C	12.6	0	1	0	0	0	0	0	1	0	0	0	6.32603	2.10868
NSB	P17096	HMGA1	22.4	5	0	0	0	0	4	0	0	4	39.8601	25.9669	14.8418	26.8896
NSB	Q13151	HNRNPA0	9.5	4	0	1	0	0	1	0	1	1	59.3407	44.7514	39.9027	47.9982
NSB	P09651	HNRNPA1	14	7	3	7	4	2	4	0	14	6	72.2278	67.9558	65.2068	68.4635
NSB	P22626	HNRNPA2B1	23.8	11	8	9	17	5	11	2	34	18	78.9211	73.7569	63.747	72.1416
NSB	P51991	HNRNPA3	19	9	6	8	9	5	9	1	23	15	71.2288	61.326	44.5255	59.0268
NSB	Q99729	HNRNPAB	11.7	3	1	2	8	0	2	2	11	4	61.039	48.3425	50.1217	53.1677
NSB	P07910	HNRNPC	19.6	6	6	6	8	5	7	3	20	15	73.4266	67.4033	43.7956	61.5418
NSB	Q14103	HNRNPD	8.2	2	1	2	0	1	0	0	3	1	65.5345	66.5746	52.5547	61.5546
NSB	O14979	HNRNPDL	13.6	2	1	0	6	0	0	2	7	2	59.041	48.3425	33.82	47.0678
NSB	P31943	HNRNPH1	3.8	1	1	0	0	0	0	0	1	0	87.9121	77.3481	63.9903	76.4168
NSB	P61978	HNRNPK	7.6	1	2	0	0	0	0	0	2	0	76.024	64.6409	70.073	70.246
NSB	Q00839	HNRNPU	22.3	26	51	64	27	33	41	7	142	81	89.1109	82.3204	68.1265	79.8526
NSB	Q9BUJ2	HNRNPUL1	4.3	2	1	2	0	0	0	0	3	0	26.5734	24.0331	25.7908	25.4658
NSB	Q1KMD3	HNRNPUL2	18.7	4	9	7	1	3	3	0	17	6	25.974	22.0994	14.8418	20.9718
NSB	P00492	HPRT1	22	4	5	5	2	3	5	1	12	9	0.1998	0	11.1922	3.79734
NSB	Q86YZ3	HRNR	13.12	5	6	1	0	8	6	0	7	14	43.0569	43.0939	28.7105	38.2871
NSB	P07900	HSP90AA1	29.8	10	38	45	42	0	0	0	125	0	25.2747	23.2044	66.18	38.2197
NSB	P08238	HSP90AB1	24.9	5	25	28	29	0	0	0	82	0	43.3566	31.2155	67.3966	47.3229
NSB	P0DMV8	HSPA1A	32.6	18	44	67	27	12	21	5	138	38	0	0	0	0
NSB	P34931	HSPA1L	17.9	1	29	0	0	19	0	0	29	19	1.7982	0.276243	94.6472	32.2405
NSB	P54652	HSPA2	19.7	1	32	47	0	30	43	0	79	73	1.0989	0.828729	93.674	31.8672
NSB	P11021	HSPA5	44.5	27	98	94	61	55	66	22	253	143	78.9211	58.8398	87.5912	75.1174
NSB	P17066	HSPA6	0	8	0	44	0	0	18	0	44	18	0.0999001	1.9337	92.4574	31.497
NSB	P11142	HSPA8	41.2	29	110	125	55	76	94	23	290	193	87.7123	69.6133	96.3504	84.5586
NSB	P38646	HSPA9	42.6	29	97	99	77	56	76	29	273	161	78.6214	57.7348	74.6959	70.3507
NSB	P04792	HSPB1	34.1	3	4	2	12	2	0	7	18	9	6.19381	2.76243	17.2749	8.74373
NSB	P10809	HSPD1	9.1	3	0	6	3	0	0	0	9	0	64.8352	37.0166	56.2044	52.6854
NSB	P61604	HSPE1	40.2	4	5	9	0	9	8	0	14	17	0.599401	0.828729	20.6813	7.3698
NSB	P17936	IGFBP3	2.7	1	1	0	0	0	0	0	1	0	0	0	0	0
NSB	P01857	IGHG1	28.8	8	32	56	30	0	1	0	118	1	82.3177	67.9558	0	50.0912
NSB	P01834	IGKC	34	3	3	6	0	0	0	0	9	0	78.7213	38.9503	0	39.2239
NSB	P01621	IGKV3-20	25	1	1	0	0	0	0	0	1	0	0	0.828729	0	0.276243
NSB	P78552	IL13RA1	7.3	0	1	0	0	0	0	0	1	0	0	0	0	0
NSB	Q12906	ILF3	7.7	10	1	6	5	0	0	0	12	0	66.7333	63.2597	38.4428	56.1453
NSB	P12268	IMPDH2	8.9	3	0	2	0	0	0	0	2	0	6.69331	2.20994	20.1946	9.6993
NSB	P17275	JUNB	6.9	2	0	2	0	0	1	0	2	1	0	0	2.18978	0.729927
NSB	P14923	JUP	19.9	9	12	17	11	2	0	0	40	2	26.5734	32.5967	26.5207	28.5636
NSB	O95259	KCNH1	0	1	2	0	0	0	0	0	2	0	0	0	0.243309	0.081103
NSB	Q8TCG1	KIAA1524	5.9	6	0	3	0	0	3	0	3	3	0	0.552486	3.40633	1.3196
NSB	Q6PID8	KLHDC10	14.5	3	4	8	1	1	2	0	13	3	0	0	0	0
NSB	Q14974	KPNB1	4	1	0	1	0	0	0	0	1	0	0	7.73481	39.1727	15.6359
NSB	Q5T749	KPRP	1.7	6	0	0	0	3	0	0	0	3	11.1888	11.6022	14.5985	12.4632
NSB	P04264	KRT1	44.3	47	142	84	66	202	142	38	292	382	99.6004	99.7238	93.9173	97.7471
NSB	P13645	KRT10	46.2	37	110	57	68	98	110	50	235	258	99.001	96.9613	86.3747	94.1123
NSB	P02533	KRT14	51.1	11	28	22	12	54	31	2	62	87	86.2138	84.5304	69.0998	79.948
NSB	P08779	KRT16	52.9	8	24	18	8	63	25	2	50	90	59.9401	57.4586	66.6667	61.3551
NSB	Q04695	KRT17	30.8	4	10	0	0	23	0	0	10	23	42.6573	45.8564	60.3406	49.6181
NSB	P05783	KRT18	27.4	15	5	5	10	13	12	0	20	25	51.3487	38.1215	57.9075	49.1259
NSB	P08727	KRT19	41.8	8	10	13	5	18	17	0	28	35	1.3986	1.10497	60.0973	20.867
NSB	P35908	KRT2	52.4	34	82	43	44	86	95	31	169	212	97.2028	95.8564	86.618	93.2257
NSB	Q2M2I5	KRT24	5.3	3	0	0	3	0	0	3	3	3	0.0999001	0.552486	51.5815	17.4113
NSB	P13647	KRT5	44.2	17	31	14	18	63	34	9	63	106	81.6184	88.9503	68.6131	79.7273
NSB	P02538	KRT6A	44.5	11	30	20	12	64	28	8	62	100	56.1439	60.221	68.8564	61.7404
NSB	P04259	KRT6B	42.9	3	37	24	15	58	32	10	76	100	29.7702	23.7569	77.6156	43.7142
NSB	P08729	KRT7	43.9	16	26	18	14	46	37	7	58	90	0.699301	0.276243	37.7129	12.8961
NSB	Q7RTS7	KRT74	0	5	4	0	4	8	0	2	8	10	0.3996	0	30.1703	10.19
NSB	Q7Z794	KRT77	11.4	2	11	0	0	9	0	0	11	9	16.7832	14.9171	79.0754	36.9253
NSB	Q8N1N4	KRT78	12.9	5	1	1	0	2	3	0	2	5	17.2827	22.6519	19.9513	19.962
NSB	P05787	KRT8	31.9	18	33	21	10	39	34	9	64	82	62.4376	50	57.6642	56.7006
NSB	P35527	KRT9	37.2	40	61	61	54	115	94	23	176	232	99.5005	96.9613	81.9951	92.819
NSB	Q6IAA8	LAMTOR1	14.9	1	0	1	0	0	0	0	1	0	0	0	0.973236	0.324412
NSB	P00338	LDHA	16.9	3	3	5	0	0	1	0	8	1	5.79421	4.41989	34.0633	14.7591
NSB	P07195	LDHB	23.7	4	3	8	0	0	0	0	11	0	7.99201	7.45856	39.9027	18.4511
NSB	P09382	LGALS1	11.9	2	3	0	0	0	0	0	3	0	0.1998	0	9.73236	3.31072
NSB	P02545	LMNA	24.8	12	6	9	0	7	14	0	15	21	41.4585	23.7569	22.3844	29.2
NSB	Q9Y561	LRP12	6.1	2	1	0	0	0	0	0	1	0	0	0	0	0
NSB	Q8ND56	LSM14A	24	9	22	16	7	17	17	2	45	36	0	0	27.4939	9.16464
NSB	P36941	LTBR	0	2	1	2	0	0	0	0	3	0	0	0	0	0
NSB	P61626	LYZ	17.6	1	0	3	0	0	0	0	3	0	3.3966	3.31492	14.1119	6.94115
NSB	P46821	MAP1B	1.6	1	0	0	1	0	0	0	1	0	2.1978	0.552486	22.871	8.54044
NSB	Q14244	MAP7	15.6	6	9	12	0	10	9	0	21	19	0	0	10.219	3.40633
NSB	P27448	MARK3	4.9	2	1	2	1	1	0	1	4	2	0	0	1.70316	0.567721
NSB	P40926	MDH2	8.9	3	0	0	0	0	2	0	0	2	1.0989	1.38122	25.0608	9.18031
NSB	P21741	MDK	7	1	0	1	0	1	2	0	1	3	13.5864	3.31492	1.45985	6.12039
NSB	P55082	MFAP3	4.7	1	1	0	0	0	0	0	1	0	0	0	0	0
NSB	P14174	MIF	17.4	3	6	4	5	4	5	8	15	17	0	0.276243	11.9221	4.06613
NSB	Q9Y3B7	MRPL11	6.2	2	0	0	3	0	0	0	3	0	2.8971	6.07735	2.6764	3.88362
NSB	Q6P1L8	MRPL14	26.2	5	2	1	1	5	1	1	4	7	2.3976	0.276243	4.13625	2.27003
NSB	Q16540	MRPL23	15	2	1	0	1	0	0	0	2	0	1.0989	0.276243	3.40633	1.59382
NSB	Q8N5N7	MRPL50	13.9	3	5	2	5	1	2	0	12	3	0.1998	0	0.486618	0.228806
NSB	Q9BQC6	MRPL57	19.6	1	0	2	4	1	2	0	6	3	0	0	0.486618	0.162206
NSB	O15235	MRPS12	20.3	3	3	5	0	11	3	0	8	14	0	0	1.94647	0.648824
NSB	P82914	MRPS15	21.8	4	3	7	2	2	4	0	12	6	0	0	3.64964	1.21655
NSB	Q9Y3D3	MRPS16	11.7	2	0	2	0	0	0	0	2	0	0.2997	0.276243	1.70316	0.759702
NSB	Q9Y2R5	MRPS17	22.3	2	2	2	1	0	0	1	5	1	0.899101	0.828729	2.6764	1.46808
NSB	Q9NVS2	MRPS18A	0	1	1	0	0	0	0	0	1	0	0	0	2.6764	0.892133
NSB	Q9Y676	MRPS18B	10.5	2	3	2	0	0	1	0	5	1	2.1978	1.65746	6.56934	3.47487
NSB	Q9Y3D9	MRPS23	19.5	4	6	5	2	1	1	0	13	2	3.7962	1.38122	5.10949	3.42897
NSB	Q9Y2Q9	MRPS28	13.9	4	4	3	2	1	3	0	9	4	0.599401	0.552486	5.10949	2.08713
NSB	Q92665	MRPS31	0	1	1	0	0	0	0	0	1	0	4.995	2.48619	7.54258	5.00792
NSB	Q9Y2R9	MRPS7	24.4	5	4	6	3	8	4	0	13	12	0.699301	0	7.05596	2.58509
NSB	P25713	MT3	0	1	1	0	0	0	0	0	1	0	0	0	0	0
NSB	Q99417	MYCBP	17.5	6	5	4	2	2	2	0	11	4	0.899101	1.10497	17.5182	6.50744
NSB	O14950	MYL12B	6.4	4	0	0	0	1	0	0	0	1	41.1588	29.8343	35.5231	35.5054
NSB	E9PAV3	NACA	3.3	4	4	2	1	3	5	1	7	9	0	0	30.4136	10.1379
NSB	P52298	NCBP2	7.1	1	2	0	2	0	1	0	4	1	0.2997	0.276243	4.62287	1.73294
NSB	P19338	NCL	20	7	12	11	5	11	7	7	28	25	73.9261	72.9282	63.5036	70.1193
NSB	Q9BT67	NDFIP1	12.7	1	1	0	0	0	0	0	1	0	0	0	0.243309	0.081103
NSB	O75380	NDUFS6	4.23	1	0	0	2	0	0	0	2	0	0	0	0	0
NSB	Q9NX24	NHP2	30.1	2	3	4	0	1	2	0	7	3	25.4745	6.35359	7.05596	12.9614
NSB	P22392	NME2	50.7	4	4	4	6	0	3	1	14	4	1.6983	0.552486	22.6277	8.29284
NSB	Q9UMY1	NOL7	15.6	3	6	6	0	6	2	0	12	8	2.1978	1.10497	2.6764	1.99306
NSB	Q15233	NONO	32.3	17	24	41	17	22	31	10	82	63	49.1508	53.8674	53.528	52.1821
NSB	Q9Y3C1	NOP16	20.8	2	0	4	0	3	3	0	4	6	4.2957	2.20994	4.62287	3.70951
NSB	P06748	NPM1	12.9	3	4	4	2	6	6	1	10	13	71.3287	61.0497	61.3139	64.5641
NSB	Q6X4W1	NSMF	1.3	1	2	6	0	4	2	0	8	6	0	0	0	0
NSB	Q8NH16	OR2L2	2.2	1	0	1	0	0	0	0	1	0	0	0	0	0
NSB	P11940	PABPC1	27.5	12	29	34	15	14	17	4	78	35	32.967	35.0829	41.8491	36.633
NSB	Q13310	PABPC4	22.5	5	20	18	9	7	8	0	47	15	9.49051	13.5359	34.5499	19.1921
NSB	Q86U42	PABPN1	15	2	2	1	1	0	0	0	4	0	9.99001	8.28729	12.1655	10.1476
NSB	Q99497	PARK7	28.6	5	3	7	3	7	15	4	13	26	0.999001	0	14.1119	5.03697
NSB	Q15365	PCBP1	10.7	2	3	2	1	0	0	0	6	0	21.4785	16.8508	47.2019	28.5104
NSB	Q15366	PCBP2	15.9	1	4	2	0	0	0	0	6	0	14.985	16.0221	45.9854	25.6642
NSB	P22061	PCMT1	21.1	4	0	4	1	2	2	3	5	7	2.6973	3.59116	28.9538	11.7474
NSB	Q5EBL8	PDZD11	7.1	4	2	4	1	3	4	2	7	9	0.2997	0	1.94647	0.748724
NSB	O60925	PFDN1	9	1	0	1	3	0	2	2	4	4	0	0	6.81265	2.27088
NSB	Q9UHV9	PFDN2	23.4	3	5	1	1	2	5	4	7	11	0.0999001	0	13.8686	4.65617
NSB	O15212	PFDN6	18.6	1	0	0	0	0	2	2	0	4	0	0	5.10949	1.70316
NSB	P07737	PFN1	28.6	1	2	0	0	0	0	0	2	0	2.6973	2.76243	36.0097	13.8232
NSB	Q96HS1	PGAM5	17.6	2	1	2	1	0	0	0	4	0	31.968	23.7569	17.7616	24.4955
NSB	Q99623	PHB2	10.4	1	0	1	0	0	0	0	1	0	14.2857	10.7735	23.1144	16.0579
NSB	Q7RTV0	PHF5A	11.8	1	0	1	0	0	0	0	1	0	2.8971	0.828729	10.7056	4.81048
NSB	O43175	PHGDH	12.6	3	0	2	3	0	0	0	5	0	22.3776	14.0884	36.983	24.483
NSB	P14618	PKM	22.2	4	0	2	1	0	5	0	3	5	10.1898	10.7735	60.5839	27.1824
NSB	Q99959	PKP2	5	2	0	1	0	0	0	0	1	0	3.1968	1.10497	6.08273	3.4615
NSB	Q8N490	PNKD	8.1	1	0	1	0	0	0	0	1	0	0	0	2.43309	0.81103
NSB	Q9H307	PNN	2.4	2	3	3	0	0	0	0	6	0	24.2757	18.7845	13.6253	18.8952
NSB	Q9BY77	POLDIP3	43.9	13	11	3	1	26	15	0	15	41	10.1898	13.5359	19.2214	14.3157
NSB	Q8NEY8	PPHLN1	1.5	1	0	0	0	1	0	0	0	1	1.5984	0.276243	7.78589	3.22018
NSB	P62937	PPIA	32.7	6	5	9	6	4	7	5	20	16	7.39261	8.56354	44.7689	20.2417
NSB	P36873	PPP1CC	7.12	0	0	1	0	0	0	0	1	0	45.5544	19.0608	29.927	31.5141
NSB	Q15257	PPP2R4	6.4	2	0	0	1	0	0	0	1	0	0	0	1.45985	0.486618
NSB	Q06830	PRDX1	41.2	6	6	12	7	12	11	7	25	30	31.0689	35.6354	61.5572	42.7538
NSB	P32119	PRDX2	14.6	2	2	1	0	2	2	0	3	4	9.39061	6.62983	49.8783	21.9663
NSB	Q9Y520	PRRC2C	2.5	2	0	2	0	0	0	0	2	0	0.1998	0	16.3017	5.5005
NSB	P07477	PRSS1	0	2	0	1	0	0	1	0	1	1	16.7832	5.8011	15.8151	12.7998
NSB	P35030	PRSS3	4.3	2	0	0	0	0	3	0	0	3	20.8791	9.39227	14.8418	15.0377
NSB	P07602	PSAP	6.1	1	1	0	0	0	0	0	1	0	0.2997	0.552486	1.21655	0.689577
NSB	P20618	PSMB1	9.5	2	0	0	1	0	0	0	1	0	0.2997	0	18.4915	6.26373
NSB	P35998	PSMC2	3	1	1	0	0	0	0	0	1	0	1.6983	1.38122	30.6569	11.2455
NSB	P17980	PSMC3	5.9	1	1	1	1	0	0	0	3	0	3.8961	1.10497	27.4939	10.8317
NSB	P43686	PSMC4	3.8	2	0	0	1	0	0	0	1	0	1.3986	0	23.601	8.33319
NSB	Q9UNM6	PSMD13	7.2	1	0	1	0	0	0	0	1	0	0	0	19.2214	6.40714
NSB	Q13200	PSMD2	4.7	1	1	0	0	0	0	0	1	0	16.7832	2.20994	30.1703	16.3878
NSB	Q06323	PSME1	26.9	3	4	3	1	0	0	0	8	0	0.0999001	0.276243	9.00243	3.12619
NSB	Q8WXF1	PSPC1	18	5	6	4	4	4	14	3	14	21	4.8951	5.52486	19.9513	10.1238
NSB	O14684	PTGES	6.6	1	0	2	0	0	0	0	2	0	0	0	0	0
NSB	Q15262	PTPRK	3.4	4	0	0	1	0	0	0	1	0	0	0	0	0
NSB	Q13610	PWP1	6.6	4	0	2	0	0	0	0	2	0	8.99101	4.97238	6.81265	6.92535
NSB	P0DI83	RAB34	13.6	4	3	0	0	4	3	0	3	7	0	0	0	0
NSB	P43487	RANBP1	15.4	2	2	3	1	3	5	4	6	12	0.4995	0.552486	21.8978	7.64993
NSB	Q96PK6	RBM14	9.1	10	1	1	0	0	1	0	2	1	13.8861	8.28729	12.6521	11.6085
NSB	P38159	RBMX	16.6	19	4	4	2	5	9	0	10	14	65.1349	58.011	41.1192	54.755
NSB	Q9HBH0	RHOF	16.6	1	1	1	0	0	0	0	2	0	0	0	0.243309	0.081103
NSB	O43148	RNMT	8.4	2	0	2	0	0	0	0	2	0	0	0	3.16302	1.05434
NSB	Q96MS0	ROBO3	0	0	0	0	1	0	0	0	1	0	0	0	0	0
NSB	P27635	RPL10	33.2	11	33	35	9	20	28	4	77	52	47.0529	35.3591	35.5231	39.3117
NSB	P62906	RPL10A	7.4	5	1	1	2	0	0	0	4	0	53.2468	0	28.4672	27.238
NSB	P62913	RPL11	28.7	5	2	4	2	3	6	2	8	11	79.1209	63.5359	50.8516	64.5028
NSB	P30050	RPL12	54.5	8	16	23	9	10	12	5	48	27	59.1409	57.7348	48.9051	55.2603
NSB	P26373	RPL13	42.2	10	37	43	23	21	34	17	103	72	76.8232	70.7182	53.0414	66.8609
NSB	P40429	RPL13A	30	6	10	8	8	7	4	1	26	12	43.956	41.7127	35.0365	40.2351
NSB	P50914	RPL14	24.2	6	11	8	7	9	9	4	26	22	62.8372	59.116	37.9562	53.3031
NSB	P18621	RPL17	46.7	16	104	113	53	81	81	25	270	187	60.4396	47.5138	46.2287	51.394
NSB	Q07020	RPL18	30.9	6	13	6	5	10	4	2	24	16	82.7173	75.9669	46.472	68.3854
NSB	Q02543	RPL18A	34.7	7	6	8	8	11	8	5	22	24	71.3287	66.8508	27.4939	55.2245
NSB	P84098	RPL19	17.9	4	4	5	3	3	4	3	12	10	47.6523	45.0276	51.0949	47.925
NSB	P46778	RPL21	38.8	8	7	16	9	11	9	0	32	20	29.97	26.7956	32.8467	29.8708
NSB	P35268	RPL22	18.8	2	1	3	2	3	2	1	6	6	68.2318	29.8343	46.7153	48.2605
NSB	P62829	RPL23	68.6	10	41	35	17	45	36	6	93	87	53.6464	44.1989	59.1241	52.3231
NSB	P62750	RPL23A	41.7	7	18	13	12	13	14	4	43	31	59.3407	56.6298	54.5012	56.8239
NSB	P83731	RPL24	35	8	22	20	10	19	20	11	52	50	72.7273	61.0497	47.4453	60.4074
NSB	P61254	RPL26	38.6	9	21	20	7	18	13	6	48	37	48.951	40.3315	34.3066	41.1964
NSB	P61353	RPL27	19.1	5	14	13	7	12	12	4	34	28	70.7293	68.232	38.6861	59.2158
NSB	P46776	RPL27A	35.1	6	12	15	6	9	11	4	33	24	70.8292	65.7459	48.1752	61.5834
NSB	P46779	RPL28	55.5	9	21	24	11	19	23	11	56	53	24.7752	18.5083	26.5207	23.2681
NSB	P47914	RPL29	14.5	3	6	2	5	6	5	4	13	15	36.3636	39.779	41.1192	39.0873
NSB	P39023	RPL3	17.4	9	11	12	6	5	11	3	29	19	61.8382	51.3812	39.6594	50.9596
NSB	P62888	RPL30	57.4	8	10	13	5	16	5	4	28	25	56.4436	50	27.0073	44.4836
NSB	P62899	RPL31	38.4	6	12	11	5	9	10	3	28	22	47.5524	43.6464	41.3625	44.1871
NSB	P62910	RPL32	43.7	9	9	9	13	8	13	3	31	24	30.4695	26.2431	17.5182	24.7436
NSB	P49207	RPL34	21.4	6	6	8	2	2	3	4	16	9	12.6873	20.1657	20.438	17.7637
NSB	P42766	RPL35	15.4	3	8	5	4	9	8	0	17	17	37.5624	24.3094	37.9562	33.276
NSB	P18077	RPL35A	27.3	5	2	2	4	5	1	2	8	8	18.0819	32.8729	26.2774	25.7441
NSB	Q9Y3U8	RPL36	28.6	5	7	9	3	3	5	2	19	10	21.1788	23.2044	22.6277	22.337
NSB	P83881	RPL36A	43.4	4	0	7	4	0	7	4	11	11	16.7832	5.52486	19.708	14.0054
NSB	Q969Q0	RPL36AL	43.4	5	2	9	0	4	8	0	11	12	1.6983	1.38122	18.2482	7.10923
NSB	P61927	RPL37	17.5	2	0	1	0	0	0	0	1	0	0	0	4.37956	1.45985
NSB	P61513	RPL37A	50	7	14	12	3	12	12	4	29	28	3.5964	2.48619	23.8443	9.97562
NSB	P63173	RPL38	38.6	4	17	25	10	26	17	12	52	55	54.046	28.453	33.82	38.773
NSB	P62891	RPL39	19.6	4	48	44	6	37	34	4	98	75	0	42.8177	14.8418	19.2198
NSB	P36578	RPL4	19.9	9	4	2	0	3	0	0	6	3	79.8202	67.4033	47.9319	65.0518
NSB	P46777	RPL5	8.4	1	1	0	1	0	0	0	2	0	5.09491	3.31492	37.9562	15.4553
NSB	Q02878	RPL6	50.3	15	31	18	11	25	18	5	60	48	71.9281	69.8895	41.8491	61.2222
NSB	P18124	RPL7	23.8	8	8	6	5	3	2	0	19	5	73.6264	62.9834	42.5791	59.7296
NSB	P62424	RPL7A	41.4	14	30	33	18	18	22	15	81	55	75.9241	73.7569	47.9319	65.871
NSB	P62917	RPL8	21.8	6	13	11	3	9	6	1	27	16	29.97	40.3315	38.1995	36.167
NSB	P32969	RPL9	26	4	6	7	4	2	6	5	17	13	62.038	50.8287	40.6326	51.1664
NSB	P05387	RPLP2	0	2	3	0	6	1	0	2	9	3	78.9211	77.6243	52.3114	69.6189
NSB	P78346	RPP30	0	0	1	0	0	0	0	0	1	0	6.19381	0	3.89294	3.36225
NSB	P46783	RPS10	23	9	7	9	6	13	6	2	22	21	56.3437	37.2928	43.0657	45.5674
NSB	P62280	RPS11	60.8	15	41	46	16	47	50	17	103	114	50.6494	37.2928	36.7397	41.5606
NSB	P25398	RPS12	31.8	6	9	9	7	2	5	2	25	9	16.1838	8.28729	37.4696	20.6469
NSB	P62277	RPS13	46.4	8	25	27	23	36	22	8	75	66	56.5435	48.3425	38.4428	47.7763
NSB	P62263	RPS14	22.5	5	12	10	6	10	15	5	28	30	75.2248	62.1547	63.017	66.7988
NSB	P62841	RPS15	8.3	4	9	11	0	10	15	0	20	25	11.5884	4.14365	30.6569	15.463
NSB	P62244	RPS15A	18.5	2	2	4	0	2	0	0	6	2	46.3536	35.6354	43.309	41.766
NSB	P62249	RPS16	52.1	6	23	17	16	24	24	8	56	56	60.04	48.3425	51.3382	53.2402
NSB	P08708	RPS17	23	10	14	18	17	21	31	11	49	63	60.4396	32.5967	43.0657	45.3673
NSB	P62269	RPS18	55.3	16	58	78	35	82	83	36	171	201	70.5295	65.1934	55.7178	63.8135
NSB	P39019	RPS19	40	7	11	16	8	11	15	6	35	32	67.4326	63.8122	44.0389	58.4279
NSB	P15880	RPS2	54.6	13	34	31	11	43	31	8	76	82	80.8192	71.547	51.0949	67.8203
NSB	P60866	RPS20	32.8	4	6	8	3	8	7	0	17	15	54.2458	37.0166	43.5523	44.9382
NSB	P63220	RPS21	10.8	1	1	2	0	0	2	2	3	4	0.2997	0.276243	27.9805	9.51883
NSB	P62266	RPS23	29.4	8	24	35	13	24	22	3	72	49	70.03	67.6796	38.9294	58.8797
NSB	P62847	RPS24	34.6	10	10	16	5	18	21	3	31	42	56.7433	37.5691	43.5523	45.9549
NSB	P62851	RPS25	28	4	15	9	10	13	11	8	34	32	69.1309	64.9171	47.6886	60.5789
NSB	P62854	RPS26	37.4	5	19	20	9	17	13	3	48	33	50.2498	49.7238	38.1995	46.0577
NSB	P42677	RPS27	38.1	4	9	8	4	6	8	2	21	16	15.5844	8.01105	45.0122	22.8692
NSB	P62979	RPS27A	35.9	8	28	43	11	17	12	1	82	30	47.2527	31.4917	60.3406	46.3617
NSB	Q71UM5	RPS27L	38.1	4	8	9	5	6	3	2	22	11	2.7972	1.9337	40.3893	15.0401
NSB	P62857	RPS28	30.4	4	15	12	4	14	10	1	31	25	0.599401	1.10497	44.2822	15.3289
NSB	P62273	RPS29	46.4	4	7	7	2	10	12	0	16	22	0.4995	1.9337	15.3285	5.92056
NSB	P23396	RPS3	65.8	22	78	69	31	86	86	16	178	188	86.6134	78.1768	64.7202	76.5035
NSB	P61247	RPS3A	36	13	17	11	17	13	15	5	45	33	65.8342	58.8398	49.3917	58.0219
NSB	P62701	RPS4X	47.1	15	41	53	28	41	37	11	122	89	75.6244	71.8232	54.7445	67.3974
NSB	P46782	RPS5	40.2	15	33	39	17	33	33	4	89	70	62.6374	47.7901	38.9294	49.7856
NSB	P62753	RPS6	29.3	9	34	28	11	37	32	6	73	75	69.3307	64.0884	50.6083	61.3424
NSB	P62081	RPS7	24.7	5	5	2	0	7	7	1	7	15	68.1319	62.7072	48.6618	59.8336
NSB	P62241	RPS8	51	11	28	29	14	15	14	8	71	37	79.5205	74.8619	55.4745	69.9523
NSB	P46781	RPS9	51	10	29	27	22	23	25	19	78	67	71.029	63.2597	41.3625	58.5504
NSB	P08865	RPSA	16.9	1	0	1	2	0	1	0	3	1	13.1868	8.01105	38.9294	20.0424
NSB	Q9Y3I0	RTCB	16.8	9	1	6	0	0	4	0	7	4	3.5964	5.24862	30.4136	13.0862
NSB	Q9Y265	RUVBL1	13.6	3	0	3	3	0	0	0	6	0	11.6883	3.59116	36.983	17.4208
NSB	P60903	S100A10	17.5	2	2	6	2	0	6	4	10	10	0.0999001	0	1.45985	0.519918
NSB	P31949	S100A11	34.3	4	2	1	2	1	3	1	5	5	1.1988	0.276243	9.48905	3.6547
NSB	Q99584	S100A13	18.4	2	2	1	1	2	2	0	4	4	3.6963	0.276243	0.243309	1.40529
NSB	P06703	S100A6	16.7	2	2	0	0	2	0	0	2	2	0.0999001	0	7.05596	2.38529
NSB	P06702	S100A9	24.6	4	0	11	0	1	0	0	11	1	9.79021	6.90608	14.5985	10.4316
NSB	Q15424	SAFB	0	2	0	2	0	0	0	0	2	0	15.2847	18.5083	18.7348	17.5093
NSB	O43290	SART1	2.5	0	0	4	0	0	0	0	4	0	27.6723	11.0497	20.6813	19.8011
NSB	Q6UWP8	SBSN	0	1	1	0	0	1	0	0	1	1	0.999001	2.20994	9.97567	4.39487
NSB	Q9HCN8	SDF2L1	9.5	3	2	4	2	0	0	0	8	0	0.4995	0	1.21655	0.572015
NSB	P31040	SDHA	3.8	1	0	0	0	0	1	0	0	1	6.79321	0.828729	10.7056	6.10918
NSB	Q16181	SEPTIN7	8.5	3	0	2	0	1	2	0	2	3	0.3996	0.276243	17.0316	5.90249
NSB	Q8NC51	SERBP1	13.2	3	0	2	0	3	4	0	2	7	50.1499	42.2652	42.5791	44.998
NSB	P50454	SERPINH1	10.5	13	0	0	0	6	2	0	0	8	4.5954	0.276243	18.9781	7.94992
NSB	P31947	SFN	7.7	1	2	2	0	0	0	0	4	0	3.3966	0.828729	28.2238	10.8164
NSB	P23246	SFPQ	19.4	25	30	23	7	33	36	17	60	86	68.032	75.1381	48.9051	64.0251
NSB	Q8TF72	SHROOM3	1.3	2	0	2	0	0	4	0	2	4	0	0	3.64964	1.21655
NSB	P63208	SKP1	17.2	5	4	5	1	2	2	0	10	4	8.09191	6.35359	35.2798	16.5751
NSB	P53985	SLC16A1	2.4	2	2	0	0	0	0	0	2	0	6.89311	2.20994	11.4355	6.84619
NSB	Q00325	SLC25A3	15.2	5	7	8	0	0	0	0	15	0	42.3576	29.2818	31.6302	34.4232
NSB	P12235	SLC25A4	27.2	1	9	4	6	2	0	0	19	2	2.8971	1.10497	47.4453	17.1491
NSB	P05141	SLC25A5	40.6	8	24	17	19	3	2	0	60	5	70.4296	64.0884	54.2579	62.9253
NSB	P12236	SLC25A6	35.2	3	14	8	10	3	0	0	32	3	57.2428	46.1326	48.9051	50.7602
NSB	P11166	SLC2A1	5.1	1	1	1	0	0	0	0	2	0	0.0999001	0	5.10949	1.73646
NSB	Q9Y6M7	SLC4A7	1.6	2	0	1	0	0	0	0	1	0	0	0	2.18978	0.729927
NSB	Q9GZT3	SLIRP	51.4	4	2	6	4	1	10	0	12	11	0	0	12.8954	4.29846
NSB	Q8TAD8	SNIP1	0	0	0	1	0	0	0	0	1	0	1.5984	0	3.89294	1.83045
NSB	P62314	SNRPD1	0	1	0	0	0	0	1	0	0	1	23.0769	14.9171	46.9586	28.3176
NSB	P62316	SNRPD2	39	5	1	6	1	3	4	0	8	7	16.4835	8.56354	42.0925	22.3798
NSB	P62318	SNRPD3	13.5	2	2	3	4	1	2	1	9	4	30.7692	13.5359	42.8224	29.0425
NSB	Q96L92	SNX27	2.2	1	1	0	0	0	0	0	1	0	0	0	0.486618	0.162206
NSB	P22531	SPRR2E	25	2	0	0	0	0	1	0	0	1	2.6973	6.07735	5.83942	4.87136
NSB	O15269	SPTLC1	3	1	1	0	0	0	0	0	1	0	0	0	2.91971	0.973236
NSB	P37108	SRP14	55.9	7	8	14	8	13	19	8	30	40	55.045	26.5193	19.4647	33.6763
NSB	O76094	SRP72	7.5	2	0	4	0	0	2	0	4	2	1.1988	0	15.8151	5.6713
NSB	P49458	SRP9	34.9	2	0	3	4	0	4	1	7	5	43.2567	17.6796	9.48905	23.4751
NSB	P84103	SRSF3	17.7	1	0	1	0	0	1	0	1	1	46.4535	43.6464	47.9319	46.0106
NSB	Q04837	SSBP1	20.9	3	5	3	3	5	2	0	11	7	26.3736	19.0608	18.9781	21.4708
NSB	O95793	STAU1	2.3	2	2	0	0	0	0	0	2	0	2.8971	4.69613	14.1119	7.23505
NSB	Q658P3	STEAP3	2.5	1	2	0	0	0	0	0	2	0	0.0999001	0	0	0.0333
NSB	O60499	STX10	6.4	1	0	1	0	0	0	0	1	0	0.1998	0	0	0.0666001
NSB	O43752	STX6	16.1	1	2	0	0	0	0	0	2	0	0.0999001	0	0.729927	0.276609
NSB	P53999	SUB1	18.9	2	2	2	2	1	2	2	6	5	2.7972	1.9337	38.9294	14.5534
NSB	Q8IWU5	SULF2	3.6	2	0	3	0	0	2	0	3	2	0	0	0	0
NSB	Q92537	SUSD6	4.6	1	0	1	0	0	0	0	1	0	0	0	0	0
NSB	Q92804	TAF15	0	7	3	4	0	5	6	0	7	11	19.1808	13.2597	39.6594	24.0333
NSB	Q15369	TCEB1	27.7	3	0	1	0	0	2	0	1	2	0.999001	0	11.1922	4.06374
NSB	Q15370	TCEB2	28.8	4	8	11	8	10	10	4	27	24	2.997	0.828729	4.37956	2.7351
NSB	Q13428	TCOF1	0.7	0	0	0	0	0	1	0	0	1	59.6404	23.2044	25.0608	35.9685
NSB	Q5HYJ1	TECRL	5.8	2	0	1	0	0	0	0	1	0	0	0	0	0
NSB	Q00059	TFAM	4.1	1	0	2	0	0	0	0	2	0	11.988	10.4972	5.10949	9.19825
NSB	Q9Y2W1	THRAP3	23.8	20	47	49	28	41	58	15	124	114	44.5554	30.9392	43.309	39.6012
NSB	P35625	TIMP3	15.2	3	0	1	2	1	2	0	3	3	0	0	0.243309	0.081103
NSB	Q9NV64	TMEM39A	1.4	1	0	1	0	0	0	0	1	0	0	0	0	0
NSB	Q03169	TNFAIP2	3.1	1	1	0	0	0	0	0	1	0	0	0	0	0
NSB	O14763	TNFRSF10B	9.3	2	3	0	0	0	0	0	3	0	0	0	0.486618	0.162206
NSB	P19438	TNFRSF1A	8.8	3	0	3	0	0	0	0	3	0	0	0	0	0
NSB	Q9NS69	TOMM22	23.2	2	2	0	0	0	0	0	2	0	0.0999001	0	5.83942	1.97977
NSB	Q9UI30	TRMT112	11.2	1	1	2	0	0	1	0	3	1	1.3986	0	6.08273	2.49378
NSB	Q71U36	TUBA1A	0	6	37	49	52	0	2	2	138	4	47.0529	29.8343	94.6472	57.1781
NSB	P68366	TUBA4A	33.7	4	26	38	54	3	2	0	118	5	1.8981	1.38122	91.7275	31.6689
NSB	A6NHL2	TUBAL3	0	0	1	0	2	0	0	0	3	0	0	0	56.9343	18.9781
NSB	P07437	TUBB	43.7	6	53	55	63	1	2	0	171	3	93.5065	86.4641	92.944	90.9715
NSB	P68371	TUBB4B	36.4	4	43	47	49	1	0	0	139	1	82.3177	51.105	91.4842	74.9689
NSB	Q9BUF5	TUBB6	0	2	0	0	14	0	0	0	14	0	26.7732	12.1547	77.129	38.6856
NSB	P49411	TUFM	11.9	2	1	3	6	0	0	0	10	0	73.8262	51.9337	33.82	53.1933
NSB	P10599	TXN	38.1	4	4	0	4	0	3	4	8	7	18.1818	8.56354	42.3358	23.027
NSB	Q99757	TXN2	0	1	0	1	2	0	0	2	3	2	0	0	0	0
NSB	P26368	U2AF2	5.5	2	0	2	0	0	0	0	2	0	15.1848	6.35359	30.1703	17.2362
NSB	P09936	UCHL1	0	1	0	0	1	0	0	0	1	0	0	1.10497	10.9489	4.01796
NSB	P07919	UQCRH	9.9	2	3	1	0	4	7	0	4	11	0.0999001	0.276243	0.243309	0.206484
NSB	Q8TAA9	VANGL1	7.4	3	0	2	0	0	0	0	2	0	2.4975	0	1.94647	1.48132
NSB	Q99990	VGLL1	0	0	0	1	0	0	0	0	1	0	0	0	0	0
NSB	Q9UBQ0	VPS29	0	1	0	0	0	0	2	0	0	2	0	0	2.6764	0.892133
NSB	O14980	XPO1	6.3	4	2	5	0	0	0	0	7	0	8.09191	4.69613	23.1144	11.9675
NSB	P67809	YBX1	29.9	18	171	192	76	94	143	34	439	271	50.3497	45.0276	56.691	50.6894
NSB	Q9Y2T7	YBX2	0	3	0	107	0	0	77	0	107	77	0.999001	0	42.0925	14.3638
NSB	P16989	YBX3	32.8	18	135	152	57	75	107	25	344	207	21.1788	23.2044	43.5523	29.3119
NSB	P61981	YWHAG	8.9	1	0	2	0	0	0	0	2	0	4.5954	1.38122	31.8735	12.6167
NSB	Q04917	YWHAH	8.98	0	1	0	0	0	0	0	1	0	0.3996	0.828729	28.4672	9.89849
NSB	P27348	YWHAQ	9	3	1	2	1	0	0	0	4	0	24.975	22.0994	37.2263	28.1002
NSB	P63104	YWHAZ	23.3	3	4	7	3	0	0	0	14	0	19.3806	12.4309	43.7956	25.2024
NSB	Q9NYL2	ZAK	1.25	1	0	0	0	1	0	0	0	1	0	0	0	0
NSB	Q6R2W3	ZBED9	0	0	0	1	0	0	0	0	1	0	0	0	0	0
NSB	Q8IUH4	ZDHHC13	5.3	3	0	1	0	0	0	0	1	0	0	0	0	0
NSB	Q9C0B5	ZDHHC5	1.3	1	0	1	0	0	0	0	1	0	0	0	2.18978	0.729927
NSB	Q96JP5	ZFP91	4.4	2	0	3	0	0	0	0	3	0	0.1998	0	4.37956	1.52645
NSB	Q96DA0	ZG16B	17.79	2	0	2	0	0	0	0	2	0	1.7982	0.828729	2.43309	1.68667
NSB	Q96ME7	ZNF512	7.6	3	6	0	0	2	0	0	6	2	18.5814	0	5.83942	8.14028
NSB	Q8NAF0	ZNF579	0	1	2	0	0	1	0	0	2	1	0	0.552486	0.729927	0.427471

## Sheet: Supplementary Table S3
Supplementary Table S3. Identified protein list of EGFR interactome in CL68.
Subgroup was annontated as 0: EGFR, 1: transport, 2: kinase, 3: cell adhesion, 4: receptor & modulator, 5: protein folding and assembling, 6: ubiquitin ligase, 7: metabolism, 8: proteasome, NSB: non-specific binding
Subgroup	Accession	Gene	percent coverage	numPepsUniq	Spectral Count: EGFR			Spectral Count: IgG			Sum of Spectral Count		Contaminant Frequency
					Re01	Re02	Re03	Re01	Re02	Re03	EGFR	IgG	Fab	FIgG	FCRAPome	AVE Freq.
0	P00533	EGFR	50.1	115	697	509	805	75	41	5	2011	121	0	0	3.89294	1.29765
1	P61204	ARF3	35.4	2	4.5	6	3	0	0	0	13.5	0	3.0969	0.552486	23.8443	9.16456
1	Q9H4M9	EHD1	9.9	6	4.5	0	5	0	0	0	9.5	0	0.1998	0	0.243309	0.147703
1	Q9H223	EHD4	32	8	10	0	6	0	0	0	16	0	0.0999001	0	0.729927	0.276609
1	Q9UK22	FBXO2	35.8	9	7	13	13	0	0	0	33	0	0	0	0.486618	0.162206
1	P04222	HLA-C	0	0	0	0	4	0	0	0	4	0	0	0	6.32603	2.10868
1	P61006	RAB8A	4	1	0	5	0	0	0	0	5	0	0.4995	0.552486	11.9221	4.32471
1	O60493	SNX3	17.3	1	1	1	0	0	0	0	2	0	0	0	2.6764	0.892133
1	P02786	TFRC	21.6	11	11	8	13	0	0	0	32	0	0	1.65746	11.4355	4.36433
1	P37173	TGFBR2	14.8	3	3	0	1	0	0	0	4	0	0	0	0	0
1	Q9BXS4	TMEM59	13.6	3	2.5	0	4	0	0	0	6.5	0	0	0	0	0
1	P18085	ARF4	48.9	3	7	11	6	0	0	0	24	0	2.2977	1.10497	16.3017	6.56813
1	P40616	ARL1	0	1	1	1	2	0	0	0	4	0	0.599401	0.276243	6.81265	2.56277
1	O00560	SDCBP	18.1	3	1.5	0	3	0	0	0	4.5	0	0	0	3.16302	1.05434
1	P61619	SEC61A1	11.3	3	2.5	5	6	0	0	0	13.5	0	12.4875	2.76243	6.81265	7.3542
1	Q9H061	TMEM126A	14.4	2	2	3	1	0	0	0	6	0	0	0	0.486618	0.162206
1	Q9HC07	TMEM165	5.9	4	4.5	0	4	0	0	0	8.5	0	0	0	3.40633	1.13544
1	Q12797	ASPH	11.1	3	1	0	2	0	0	0	3	0	5.99401	0.828729	3.40633	3.40969
1	P13637	ATP1A3	0	1	8.5	0	10	0	0	0	18.5	0	0	0	24.5742	8.1914
1	P05026	ATP1B1	21.5	3	3	5	4	0	0	0	12	0	0	0	0.243309	0.081103
1	Q9NZJ7	MTCH1	13.4	2	2.5	1	1	0	0	0	4.5	0	0	0	3.40633	1.13544
1	P00403	MT-CO2	7.5	1	1	0	0	0	0	0	1	0	1.1988	1.65746	4.86618	2.57415
1	O00483	NDUFA4	37	3	1	2	3	0	0	0	6	0	0.1998	20.9945	1.70316	7.63248
1	P55011	SLC12A2	17.8	14	15.5	9	16	0	0	0	40.5	0	0	0	1.21655	0.405515
1	Q9Y666	SLC12A7	8.4	2	2.5	0	3	0	0	0	5.5	0	0	0	0	0
1	O15427	SLC16A3	13.1	5	5	4	5	0	0	0	14	0	0	0	2.6764	0.892133
1	Q8WUM9	SLC20A1	5.4	1	1	1	1	0	0	0	3	0	0	0	1.21655	0.405515
1	P53007	SLC25A1	22.5	6	6	7	11	0	0	0	24	0	17.6823	0	10.219	9.30043
1	O75746	SLC25A12	15.9	2	0	0	7	0	0	0	7	0	1.4985	0.828729	4.86618	2.3978
1	Q9UJS0	SLC25A13	26.7	16	12.5	6	11	0	0	0	29.5	0	5.59441	2.48619	12.1655	6.74868
1	Q9H936	SLC25A22	18.6	3	0	2	5	0	0	0	7	0	0.0999001	0	1.21655	0.438815
1	Q6NUK1	SLC25A24	17.4	3	3	4	0	0	0	0	7	0	0	0	1.21655	0.405515
1	Q9NY26	SLC39A1	5.9	1	2.5	2	2	0	0	0	6.5	0	0	0	0	0
1	P08195	SLC3A2	11.3	6	4	7	1	0	0	0	12	0	7.09291	1.65746	14.1119	7.62076
1	O43592	XPOT	8.2	4	3.5	5	0	0	0	0	8.5	0	2.1978	1.9337	5.10949	3.08033
2	Q08345	DDR1	10	5	4.5	0	0	0	0	0	4.5	0	0	0	0	0
2	P29317	EPHA2	16.8	9	13	13	17	0	0	0	43	0	0	0	4.37956	1.45985
2	P04626	ERBB2	7.2	5	31.5	21	26	2	1	0	78.5	3	0	0	0.243309	0.081103
2	P06241	FYN	8.4	5	0.5	0	3	0	0	0	3.5	0	0	0	6.08273	2.02758
2	P23458	JAK1	12.7	11	10	0	6	0	0	0	16	0	0.3996	0.828729	3.40633	1.54489
3	Q9H5V8	CDCP1	8.1	5	5	3	0	0	0	0	8	0	0	0	0	0
3	P55285	CDH6	9.4	4	4	0	3	0	0	0	7	0	0	0	0.243309	0.081103
3	P35221	CTNNA1	16	8	6.5	5	12	0	0	0	23.5	0	0.2997	0.276243	8.27251	2.94948
3	P35222	CTNNB1	9.9	3	7	0	3	0	0	0	10	0	0.2997	0.552486	7.29927	2.71715
3	O60716	CTNND1	12.7	12	8.5	5	7	0	0	0	20.5	0	0.2997	0	7.78589	2.6952
3	Q14126	DSG2	6.7	5	3.5	2	0	0	0	0	5.5	0	0.0999001	0	9.00243	3.03411
3	P16422	EPCAM	8.9	4	3	0	1	0	0	0	4	0	0	0	0.973236	0.324412
3	Q9UN70	PCDHGC3	7.5	4	3	0	2	0	0	0	5	0	0	0	0	0
3	Q13308	PTK7	9.2	9	3	0	5	0	0	0	8	0	0	0	0.729927	0.243309
3	P10586	PTPRF	2.4	3	1.5	1	1	0	0	0	3.5	0	0	0	0.243309	0.081103
4	Q9UJM3	ERRFI1	30.3	18	43.5	29	53	0	0	0	125.5	0	0	0	0	0
4	Q14192	FHL2	28.3	7	5.5	2	8	0	0	0	15.5	0	0	0	3.40633	1.13544
4	P62993	GRB2	40.1	10	10	17	14	0	0	0	41	0	0.0999001	0	1.70316	0.601021
4	Q9NPH3	IL1RAP	5.3	2	1.5	3	0	0	0	0	4.5	0	0	0	0	0
4	Q04721	NOTCH2	3.1	4	3	0	2	0	0	0	5	0	0	0	1.70316	0.567721
4	Q9UM47	NOTCH3	0	0	1	0	0	0	0	0	1	0	0	0	0.486618	0.162206
4	P29353	SHC1	18.9	7	5	3	3	0	0	0	11	0	0	0	2.18978	0.729927
4	Q6S5L8	SHC4	27.9	11	6	3	7	0	0	0	16	0	0	0	0	0
4	O43291	SPINT2	9.5	2	1	0	0	0	0	0	1	0	0	0	0	0
4	P15260	IFNGR1	8.4	4	4	3	3	0	0	0	10	0	0	0	0	0
4	Q96P70	IPO9	17.4	12	7	8	7	0	0	0	22	0	4.6953	1.65746	6.32603	4.22627
4	P16144	ITGB4	4.7	2	2	0	0	0	0	0	2	0	0	0	0	0
4	Q7Z4F1	LRP10	17.1	6	7	0	5	0	0	0	12	0	0	0	0	0
4	Q86X29	LSR	7.9	3	3	1	4	0	0	0	8	0	0	0	0.973236	0.324412
4	Q99650	OSMR	9.3	4	4	2	1	0	0	0	7	0	0	0	0.486618	0.162206
4	O15031	PLXNB2	29.1	44	61.5	40	84	0	0	0	185.5	0	0	0	0.486618	0.162206
4	P23469	PTPRE	11.9	4	3.5	2	0	0	0	0	5.5	0	0	0	0	0
4	O75509	TNFRSF21	10.8	4	3.5	0	1	0	0	0	4.5	0	0	0	0	0
4	Q9NS86	LANCL2	14	6	4	0	1	0	0	0	5	0	0	0	2.18978	0.729927
5	Q16543	CDC37	32	12	14.5	14	15	0	0	0	43.5	0	0	0	19.4647	6.48824
5	Q9NUL7	DDX28	8.9	1	1	0	0	0	0	0	1	0	0	0	3.16302	1.05434
5	Q9UBS4	DNAJB11	29.6	9	13.5	17	18	2	0.5	0	48.5	2.5	9.69031	1.38122	12.6521	7.90786
5	O75190	DNAJB6	15	2	1.5	0	1	0	0	0	2.5	0	0	0	6.08273	2.02758
5	Q58FF6	HSP90AB4P	0	1	0	7	0	0	0	0	7	0	0	0	0	0
5	Q99470	SDF2	0	2	3	3	4	0	0	0	10	0	0.1998	0	0.729927	0.309909
5	Q9BRK5	SDF4	12.2	2	1	4	3	0	0	0	8	0	0.0999001	0	4.13625	1.41205
5	P43307	SSR1	18.9	4	4	6	6	0	0	0	16	0	3.3966	0.552486	4.62287	2.85732
5	P57088	TMEM33	23.1	5	4.5	3	5	0	0	0	12.5	0	0.1998	0.276243	8.27251	2.91618
6	Q96J02	ITCH	0	2	0.5	0	2	0	0	0	2.5	0	0.2997	0.276243	0.486618	0.354187
6	Q96PU5	NEDD4L	3.9	2	1	0	0	0	0	0	1	0	0	0	0.729927	0.243309
6	Q8NC42	RNF149	8.5	4	2.5	1	1	0	0	0	4.5	0	0	0	0	0
7	O75964	ATP5L	23.3	2	1	4	0	0	0	0	5	0	10.4895	2.20994	5.3528	6.01742
7	P09543	CNP	26.4	4	3	0	3	0	0	0	6	0	1.0989	0.276243	6.32603	2.56706
7	O75976	CPD	20.1	18	16	6	15	0	0	0	37	0	0	0	0.973236	0.324412
7	Q9UBM7	DHCR7	10.1	3	1	5	0	0	0	0	6	0	3.7962	0.552486	4.13625	2.82831
7	O60762	DPM1	29.6	4	2.5	4	1	0	0	0	7.5	0	0.699301	0	6.81265	2.50398
7	Q9Y241	HIGD1A	19.4	1	1	2	2	0	0	0	5	0	0	0.276243	1.70316	0.659802
7	Q8NF37	LPCAT1	16.5	7	3.5	3	3	0	0	0	9.5	0	0.799201	0.276243	1.70316	0.926202
7	P30101	PDIA3	13.1	4	2	0	5	0	0	0	7	0	1.3986	1.65746	25.3041	9.4534
7	Q8IZV5	RDH10	10.3	3	3	0	6	0	0	0	9	0	0.0999001	0	0	0.0333
7	Q9Y6N5	SQRDL	21.1	5	4.5	0	3	0	0	0	7.5	0	0	0	0.486618	0.162206
7	Q9NZ01	TECR	20.8	6	4	0	5	0	0	0	9	0	7.49251	4.97238	13.1387	8.53452
7	P60174	TPI1	27.3	3	1	3	3	2	0	0	7	2	4.1958	3.31492	21.8978	9.80284
7	P22695	UQCRC2	12.4	4	4	2	0	0	0	0	6	0	1.1988	0.828729	9.24574	3.75776
7	Q96IX5	USMG5	43.1	3	3	2	2	0	0	0	7	0	1.1988	1.38122	3.64964	2.07655
8	P25789	PSMA4	16.5	4	1	3	1	0	0	0	5	0	0.3996	0.276243	19.9513	6.87573
8	P28066	PSMA5	7.5	1	1.5	0	2	0	0	0	3.5	0	0.2997	0	21.4112	7.23696
8	P62195	PSMC5	12.8	4	2.5	3	0	0	0	0	5.5	0	1.3986	0.276243	28.2238	9.96623
8	P62333	PSMC6	20.6	3	1.5	2	3	0	0	0	6.5	0	1.998	0.552486	21.6545	8.06833
8	Q99460	PSMD1	11.9	5	5	0	4	0	0	0	9	0	1.2987	0.552486	24.8175	8.88957
8	O00231	PSMD11	17.3	4	3	2	0	0	0	0	5	0	0.2997	0.276243	23.601	8.05897
8	O00487	PSMD14	12.3	2	2.5	0	2	0	0	0	4.5	0	0	0	20.1946	6.73155
8	O43242	PSMD3	14.2	2	1.5	2	3	0	0	0	6.5	0	0.899101	1.10497	27.0073	9.67046
8	P51665	PSMD7	10.2	2	1	2	3	0	0	0	6	0	0	0	17.5182	5.83942
8	Q9UL46	PSME2	16.7	4	4	1	8	0	0	0	13	0	0.1998	0.276243	6.08273	2.18626
NSB	P16442	ABO	11.9	3	2.5	0	0	0	0.5	0	2.5	0.5	0	0	0	0
NSB	Q13085	ACACA	1.9	4	0	0	1	0	0	0	1	0	60.4396	23.2044	20.9246	34.8562
NSB	P24752	ACAT1	40.3	12	0	0	0	32	8	0	0	40	0.1998	0.276243	15.3285	5.26817
NSB	Q99798	ACO2	3.3	2	0	0	1	0	0	0	1	0	0	0.276243	6.56934	2.28186
NSB	P60709	ACTB	32.5	15	9.5	13	28	2	0	0	50.5	2	90.3097	76.5193	88.3212	85.0501
NSB	Q562R1	ACTBL2	0	2	0	0	9	1	0	0	9	1	4.8951	3.03867	80.0487	29.3275
NSB	Q53H12	AGK	7.3	1	0.5	0	0	0	0	0	0.5	0	10.3896	5.24862	3.89294	6.51039
NSB	O95994	AGR2	20	1	0	0	1	0	0	0	1	0	0	0	0	0
NSB	Q09666	AHNAK	8.3	8	3	3	0	0	0	0	6	0	0.899101	0.828729	15.0852	5.60433
NSB	P02765	AHSG	5.2	1	0	0	1	0	0	0	1	0	0.2997	0	0.729927	0.343209
NSB	O95831	AIFM1	14.5	4	1	0	1	0	0	0	2	0	16.7832	7.18232	24.5742	16.1799
NSB	P02768	ALB	16.6	9	8.5	8	8	12	11.5	1	24.5	24.5	23.7762	39.2265	40.6326	34.5451
NSB	P47895	ALDH1A3	23.6	10	4.5	8	6	5	2	0	18.5	7	0.0999001	0	1.21655	0.438815
NSB	P04075	ALDOA	25.8	10	4	5	7	18	3	1	16	22	2.4975	1.65746	41.8491	15.3347
NSB	Q86V81	ALYREF	27.2	11	1.5	0	15	16	13	0	16.5	29	69.4306	66.8508	43.0657	59.7824
NSB	P07355	ANXA2	41.9	15	4	6	5	3	1.5	2	15	6.5	8.09191	4.41989	36.4964	16.336
NSB	P05067	APP	2.7	1	0.5	0	0	0	0	0	0.5	0	0	0	1.21655	0.405515
NSB	P07741	APRT	0	0	0	1	0	0	0	0	1	0	0.1998	0.276243	6.08273	2.18626
NSB	Q9Y6D6	ARFGEF1	7.9	6	3	0	0	0	0	0	3	0	0.1998	0	0.729927	0.309909
NSB	Q5TH69	ARFGEF3	7.1	4	3.5	0	0	0	0	0	3.5	0	0	0	0.973236	0.324412
NSB	Q9BRR9	ARHGAP9	0	1	0	0	0	0	0.5	0	0	0.5	0	0.276243	1.94647	0.740905
NSB	Q96B67	ARRDC3	3.4	1	0.5	0	0	0	0	0	0.5	0	0	0	0	0
NSB	Q9NVI7	ATAD3A	17	5	4.5	2	0	0	0	0	6.5	0	60.9391	43.9227	21.1679	42.0099
NSB	Q5T9A4	ATAD3B	15	2	3	0	0	0	0	0	3	0	34.2657	13.2597	14.3552	20.6269
NSB	P05023	ATP1A1	29.3	18	20.5	21	20	0	0	0	61.5	0	31.7682	19.0608	28.7105	26.5132
NSB	P16615	ATP2A2	19.1	13	14	6	10	0	0	0	30	0	31.3686	14.3646	22.3844	22.7059
NSB	O75185	ATP2C2	3.6	1	0.5	0	0	0	0	0	0.5	0	0	0	0	0
NSB	P25705	ATP5A1	35.8	11	7.5	13	19	0	0	0	39.5	0	91.4086	79.2818	51.0949	73.9284
NSB	P06576	ATP5B	29.1	10	0	1	25	1	0	0	26	1	52.9471	33.1492	51.3382	45.8115
NSB	P36542	ATP5C1	24.5	4	2	3	5	0	0	0	10	0	59.7403	33.9779	16.545	36.7544
NSB	P56385	ATP5I	0	1	0	1	0	0	0	0	1	0	2.3976	0	1.45985	1.28582
NSB	P18859	ATP5J	0	0	0	0	1	0	0	0	1	0	27.0729	6.62983	2.43309	12.0453
NSB	P56134	ATP5J2	27.7	2	0.5	1	2	0	0	0	3.5	0	12.2877	5.52486	6.81265	8.20841
NSB	P48047	ATP5O	22.1	3	0	2	0	0	0	0	2	0	46.1538	24.3094	12.4088	27.624
NSB	P61769	B2M	16.8	1	1	0	0	0	0	0	1	0	0.2997	0.828729	1.21655	0.781658
NSB	Q9Y2A9	B3GNT3	0	1	1	0	0	0	0	0	1	0	0	0	0	0
NSB	O43286	B4GALT5	2.1	1	0.5	0	0	0	0	0	0.5	0	0	0	0	0
NSB	O95816	BAG2	30.8	5	5.5	7	9	0	0	0	21.5	0	4.995	1.9337	23.3577	10.0955
NSB	Q9NYF8	BCLAF1	13.4	7	8.5	4	9	9	8.5	1	21.5	18.5	30.6693	14.6409	41.6058	28.972
NSB	P35613	BSG	0	2	0.5	0	0	0	0	0	0.5	0	0.999001	0.276243	9.73236	3.6692
NSB	E9PRG8	C11orf98	17.2	2	1	1	4	5	1	0	6	6	0	0	0	0
NSB	Q9Y224	C14orf166	66.8	19	10	12	28	23	9.5	0	50	32.5	8.49151	9.11602	22.3844	13.3307
NSB	Q07021	C1QBP	0	0	0	2	0	0	0	0	2	0	76.024	50	54.2579	60.094
NSB	P30042	C21orf33	22.8	9	3.5	13	7	10	8	9	23.5	27	0	0	4.13625	1.37875
NSB	A6NDU8	C5orf51	16.7	1	1.5	0	2	0	0	0	3.5	0	0	0	0.486618	0.162206
NSB	Q9HB71	CACYBP	13.6	2	0	0	0	2	0.5	1	0	3.5	0.0999001	0	16.3017	5.4672
NSB	P62158	CALM1	32.9	8	2	4	5	5	2	3	11	10	24.7752	10.4972	32.3601	22.5442
NSB	P27482	CALML3	21.5	3	0.5	0	0	0	1.5	0	0.5	1.5	3.0969	1.38122	8.51582	4.33131
NSB	Q9NZT1	CALML5	16.4	2	0	0	0	0	0.5	0	0	0.5	23.1768	16.5746	12.8954	17.5489
NSB	O43852	CALU	8.9	2	1	2	0	0	0	0	3	0	37.6623	17.9558	14.8418	23.4867
NSB	O15484	CAPN5	5	1	0.5	0	0	0	0	0	0.5	0	0	0	0	0
NSB	P52907	CAPZA1	19.6	7	0.5	4	0	3	1	0	4.5	4	3.1968	5.24862	32.3601	13.6018
NSB	Q96AQ1	CCDC74A	7.9	2	0.5	0	0	0	0	0	0.5	0	0	0	0	0
NSB	P49368	CCT3	13.6	2	1.5	0	0	0	0	0	1.5	0	2.4975	2.20994	40.146	14.9511
NSB	P50991	CCT4	17.4	2	1.5	0	2	0	0	0	3.5	0	2.8971	4.97238	45.2555	17.7083
NSB	P48643	CCT5	10.4	2	0	1	0	0	0	0	1	0	6.49351	4.69613	44.2822	18.4906
NSB	P40227	CCT6A	10.5	4	2	0	0	0	0	0	2	0	3.0969	3.03867	43.0657	16.4004
NSB	P60953	CDC42	22.5	3	0.5	0	5	2	0	0	5.5	2	0.699301	0	19.4647	6.72134
NSB	P12830	CDH1	6.2	3	0.5	0	0	2	1.5	0	0.5	3.5	0	0	0	0
NSB	P23528	CFL1	56.6	10	7.5	12	15	6	2.5	8	34.5	16.5	9.69031	2.48619	47.6886	19.955
NSB	Q9NX63	CHCHD3	24.7	1	0.5	2	1	0	0	0	3.5	0	17.8821	8.28729	3.89294	10.0208
NSB	P0CG12	CHTF8	19.8	5	0.5	0	0	0	4	0	0.5	4	71.029	75.1381	0	48.7224
NSB	Q9Y3Y2	CHTOP	23.8	9	7.5	5	14	14	11.5	8	26.5	33.5	16.3836	24.8619	12.4088	17.8848
NSB	Q14011	CIRBP	33.1	5	1	4	4	8	7.5	0	9	15.5	12.987	12.9834	26.0341	17.3348
NSB	Q9BQT9	CLSTN3	0	1	0	0	1	0	0	0	1	0	0	0	0.243309	0.081103
NSB	P09496	CLTA	7.3	5	0.5	0	0	0	1.5	0	0.5	1.5	1.3986	0.828729	14.3552	5.52752
NSB	P09497	CLTB	12.7	9	0	0	0	1	0	0	0	1	0.599401	0.276243	3.40633	1.42732
NSB	Q8IY22	CMIP	6	1	0.5	0	0	0	0	0	0.5	0	0	0	0	0
NSB	Q5HYK3	COQ5	13.8	1	0.5	0	0	0	0	0	0.5	0	0	0	0	0
NSB	Q9Y2Z9	COQ6	0	1	0.5	0	0	0	0	0	0.5	0	0	0	0	0
NSB	P09669	COX6C	0	0	0	0	1	0	0.5	0	1	0.5	0	0	1.70316	0.567721
NSB	Q86YQ8	CPNE8	0	1	0	0	2	1	0	0	2	1	0.699301	0	4.86618	1.85516
NSB	P50416	CPT1A	11.3	4	2.5	0	1	0	0	0	3.5	0	0	0	1.94647	0.648824
NSB	P55060	CSE1L	12.8	5	4	0	0	0	0	0	4	0	6.09391	4.41989	30.6569	13.7236
NSB	P04080	CSTB	33.7	4	6	4	4	9	4	4	14	17	2.1978	1.38122	10.4623	4.68043
NSB	P53634	CTSC	5.8	2	2	1	1	2	0	0	4	2	0.0999001	0	0.729927	0.276609
NSB	P07339	CTSD	3.6	2	0	1	0	0	0	0	1	0	3.3966	1.10497	9.48905	4.66354
NSB	P09341	CXCL1	0	1	0	0	0	0	0.5	0	0	0.5	0	0	0.243309	0.081103
NSB	Q7L576	CYFIP1	1.8	2	0.5	0	0	0	0	0	0.5	0	0.699301	0	11.1922	3.96384
NSB	P81605	DCD	20	2	1	0	3	3	1.5	2	4	6.5	74.4256	59.9448	43.309	59.2264
NSB	Q9BW61	DDA1	0	1	0	0	1	0	0	0	1	0	0	0	0.486618	0.162206
NSB	O00571	DDX3X	11.3	9	1	0	1	0	0	0	2	0	54.7453	43.3702	51.5815	49.899
NSB	Q9UJV9	DDX41	19.8	6	5.5	2	6	0	2.5	0	13.5	2.5	10.989	5.8011	14.5985	10.4629
NSB	P26196	DDX6	15.3	5	4.5	0	8	0	0	0	12.5	0	0.599401	0	31.3869	10.6621
NSB	Q16698	DECR1	11	2	0	0	0	2	0.5	0	0	2.5	0.0999001	0	3.64964	1.24985
NSB	Q15392	DHCR24	5.8	3	0	3	0	0	0	0	3	0	0	0	0.729927	0.243309
NSB	O60832	DKC1	17.5	4	1.5	0	8	0	0	0	9.5	0	51.7483	25.4144	18.0049	31.7225
NSB	P31689	DNAJA1	21.7	8	5	4	5	0	0	0	14	0	23.7762	6.35359	27.9805	19.3701
NSB	O60884	DNAJA2	19.7	3	3	3	3	0	0	0	9	0	27.972	6.90608	21.8978	18.9253
NSB	Q96EY1	DNAJA3	16.2	4	4	9	0	0	0	0	13	0	19.2807	4.14365	8.0292	10.4845
NSB	P25686	DNAJB2	18.5	3	3	0	0	0	0	0	3	0	0	0	4.86618	1.62206
NSB	Q96DA6	DNAJC19	36.2	8	0	0	0	0	0.5	0	0	0.5	0	0	1.70316	0.567721
NSB	Q9H1X3	DNAJC25	3	1	0.5	0	0	0	0	0	0.5	0	0	0	0	0
NSB	Q96LL9	DNAJC30	8	2	0.5	0	0	0	0	0	0.5	0	0	0	0	0
NSB	Q9ULA0	DNPEP	10.9	3	1.5	1	1	5	1	0	3.5	6	0.699301	0	0.973236	0.557512
NSB	Q9C005	DPY30	0	1	0	1	0	0	0	0	1	0	14.985	14.9171	10.4623	13.4548
NSB	P60981	DSTN	50.9	4	3.5	3	7	3	4	0	13.5	7	0.1998	0	10.219	3.47293
NSB	Q96FJ2	DYNLL2	20.2	4	2	4	6	4	1.5	0	12	5.5	0	0	9.24574	3.08191
NSB	Q8TF09	DYNLRB2	0	1	0	0	1	0	0	0	1	0	0	0	6.56934	2.18978
NSB	P68104	EEF1A1	13.2	9	6.5	7	16	9	6.5	9	29.5	24.5	84.7153	77.9006	85.1582	82.5913
NSB	P26641	EEF1G	27.9	10	9	14	13	0	0	0	36	0	9.89011	13.8122	46.9586	23.5536
NSB	O75822	EIF3J	0	2	0	0	0	0	0	1	0	1	0	0	3.40633	1.13544
NSB	P06730	EIF4E	2.68	0	0	2	0	0	0	0	2	0	0	0	4.62287	1.54096
NSB	P50402	EMD	11.8	3	1.5	0	1	0	0	0	2.5	0	27.2727	16.5746	19.9513	21.2662
NSB	P06733	ENO1	37.1	11	7.5	11	21	18	6.5	7	39.5	31.5	9.49051	9.66851	54.2579	24.4723
NSB	Q15375	EPHA7	2.54	1	1	0	0	0	0	0	1	0	0	0	1.45985	0.486618
NSB	Q969X5	ERGIC1	19	2	2	0	1	0	0	0	3	0	0	0	0.243309	0.081103
NSB	P84090	ERH	44.2	9	14	15	24	25	18	14	53	57	28.971	21.547	36.4964	29.0048
NSB	O75477	ERLIN1	0	1	0.5	0	0	0	0	0	0.5	0	0.999001	0	7.05596	2.68499
NSB	Q01844	EWSR1	8.7	10	1.5	0	2	1	2	0	3.5	3	16.3836	15.1934	34.7932	22.1234
NSB	P15311	EZR	0	1	0.5	0	0	0	0	0	0.5	0	0.899101	0.276243	27.0073	9.39421
NSB	Q9BTL3	FAM103A1	0	5	0	0	0	0	2	0	0	2	0	0	0.243309	0.081103
NSB	C9JLW8	FAM195B	0	2	0	0	0	0	0	1	0	1	0	0	11.4355	3.81184
NSB	Q8NCA5	FAM98A	10.6	6	0	0	7	1	0	0	7	1	1.3986	1.65746	10.4623	4.50612
NSB	Q52LJ0	FAM98B	13.9	6	1.5	0	3	0	0.5	0	4.5	0.5	0.0999001	0	13.1387	4.41286
NSB	Q14517	FAT1	0.8	4	1	0	0	0	0	0	1	0	0	0	0.729927	0.243309
NSB	P62861	FAU	18.6	2	0	2	2	5	1.5	1	4	7.5	1.4985	0.552486	34.7932	12.2814
NSB	P22087	FBL	11.8	3	1	0	5	4	1.5	0	6	5.5	64.9351	51.6575	39.1727	51.9218
NSB	P37268	FDFT1	7.7	2	0.5	0	0	0	0	0	0.5	0	0	0	2.18978	0.729927
NSB	P26885	FKBP2	19	2	2	0	2	2	1.5	4	4	7.5	0	0	0.973236	0.324412
NSB	Q5D862	FLG2	1	1	0	0	1	0	0	0	1	0	0	19.337	21.1679	13.5016
NSB	O75955	FLOT1	14.1	2	1	0	0	0	0	0	1	0	1.1988	0.552486	3.89294	1.88141
NSB	P02751	FN1	10.7	11	4	2	0	4	4	0	6	8	0.1998	0.276243	4.86618	1.78074
NSB	P35637	FUS	10.8	8	0.5	6	5	6	6.5	0	11.5	12.5	40.959	39.779	45.7421	42.16
NSB	Q14802	FXYD3	0	1	1	0	0	0	0	0	1	0	0	0	0	0
NSB	Q96QD9	FYTTD1	28	7	4.5	2	4	7	5.5	1	10.5	13.5	1.2987	0.552486	3.16302	1.6714
NSB	Q9UN86	G3BP2	0	7	0	0	3	0	0	0	3	0	0.999001	3.03867	14.3552	6.13097
NSB	P04406	GAPDH	26.9	10	4.5	8	9	15	4.5	3	21.5	22.5	61.8382	52.4862	60.3406	58.2217
NSB	Q9NY12	GAR1	16.6	4	1.5	2	1	2	1	0	4.5	3	32.1678	16.8508	10.7056	19.9081
NSB	O75323	GBAS	0	1	0	1	0	0	0	0	1	0	0.1998	0.276243	3.16302	1.21302
NSB	Q92616	GCN1	12.6	12	7	1	0	0	0	0	8	0	9.69031	5.52486	25.3041	13.5064
NSB	Q99988	GDF15	37	6	2.5	1	7	10	4.5	0	10.5	14.5	0	0	0.729927	0.243309
NSB	Q8WTR4	GDPD5	0	1	0.5	0	1	0	0	0	1.5	0	0	0	0.243309	0.081103
NSB	Q9NZM5	GLTSCR2	16.1	2	2	2	1	2	1	0	5	3	1.4985	1.65746	11.1922	4.78272
NSB	P00367	GLUD1	6.1	1	0.5	0	0	0	0	0	0.5	0	0.3996	0.552486	21.8978	7.61663
NSB	P04899	GNAI2	0	2	3	0	0	0	0	0	3	0	0.599401	0.552486	12.1655	4.43911
NSB	P08754	GNAI3	10.5	1	3	0	0	0	0	0	3	0	0.0999001	0	12.8954	4.33176
NSB	P63092	GNAS	14	3	3.5	0	0	0	0	0	3.5	0	0.0999001	0	13.382	4.49397
NSB	P62873	GNB1	0	3	1	0	0	0	0	0	1	0	10.2897	1.38122	14.3552	8.67539
NSB	P62879	GNB2	17.4	2	1.5	0	0	0	0	0	1.5	0	2.997	1.65746	15.3285	6.66098
NSB	P28799	GRN	6.7	3	2	4	4	6	3	3	10	12	10.2897	65.4696	2.18978	25.983
NSB	P09211	GSTP1	26.2	4	0	0	0	1	0	0	0	1	2.4975	1.38122	18.0049	7.29453
NSB	P78347	GTF2I	9.9	6	0	0	0	0	0.5	0	0	0.5	0	5.8011	34.3066	13.3692
NSB	P07305	H1F0	12.9	1	0	0	0	1	0	0	0	1	53.4466	36.7403	7.78589	32.6576
NSB	Q92522	H1FX	27.7	3	0	0	1	1	1.5	0	1	2.5	56.8432	54.6961	29.4404	46.9932
NSB	P16104	H2AFX	0	2	2	0	0	0	0	0	2	0	49.3506	51.9337	56.2044	52.4962
NSB	P0C0S5	H2AFZ	20.3	2	3	0	0	3	2	0	3	5	88.5115	80.663	59.3674	76.1806
NSB	Q9P035	HACD3	11.6	3	1	0	0	0	0	0	1	0	19.98	13.5359	13.382	15.6326
NSB	O14964	HGS	3.7	2	1	0	0	0	0	0	1	0	0	0	4.62287	1.54096
NSB	P49773	HINT1	12.7	3	3	2	4	7	4	3	9	14	0.3996	0	6.56934	2.32298
NSB	P16401	HIST1H1B	24.8	5	4.5	5	14	10	5.5	5	23.5	20.5	1.3986	0.276243	24.3309	8.66858
NSB	P16403	HIST1H1C	22.5	3	5	11	11	11	5	5	27	21	47.3526	38.9503	73.236	53.1796
NSB	P16402	HIST1H1D	25.8	1	4	10	9	10	4	5	23	19	0.599401	0.276243	72.5061	24.4606
NSB	P10412	HIST1H1E	21.9	3	5	8	10	12	4.5	7	23	23.5	0	0	72.7494	24.2498
NSB	P04908	HIST1H2AB	27.1	4	2.5	0	0	0	3.5	0	2.5	3.5	20.2797	14.0884	65.9367	33.435
NSB	P06899	HIST1H2BJ	34.9	6	3.5	0	6	14	6.5	0	9.5	20.5	19.0809	22.3757	55.2311	32.2293
NSB	O60814	HIST1H2BK	34.9	4	4	2	8	13	6	0	14	19	72.8272	70.442	55.2311	66.1668
NSB	P68431	HIST1H3A	16.9	2	0.5	0	0	0	1.5	0	0.5	1.5	71.029	65.1934	34.7932	57.0052
NSB	P62805	HIST1H4A	39.8	5	4	4	7	7	7	2	15	16	97.003	94.1989	54.7445	81.9821
NSB	P05534	HLA-A	11.8	1	3	1	0	0	0.5	0	4	0.5	0	0	7.29927	2.43309
NSB	P10316	HLA-A	0	2	4	0	0	0	0.5	0	4	0.5	0	0	7.29927	2.43309
NSB	P10319	HLA-B	0	3	0	0	4	1	0	0	4	1	0	0	4.62287	1.54096
NSB	P30508	HLA-C	5.3	2	5.5	0	0	0	0.5	0	5.5	0.5	0	0	6.32603	2.10868
NSB	P10321	HLA-C	0	4	0	2	0	0	0	0	2	0	0	0	6.32603	2.10868
NSB	Q13151	HNRNPA0	12.1	1	0	0	1	2	0	0	1	2	59.3407	44.7514	39.9027	47.9982
NSB	P09651	HNRNPA1	22.8	5	3	0	9	2	3.5	0	12	5.5	72.2278	67.9558	65.2068	68.4635
NSB	P22626	HNRNPA2B1	36.3	9	7.5	5	20	13	7	0	32.5	20	78.9211	73.7569	63.747	72.1416
NSB	P51991	HNRNPA3	29.6	5	6	1	13	6	2.5	0	20	8.5	71.2288	61.326	44.5255	59.0268
NSB	Q99729	HNRNPAB	15.4	3	1.5	0	5	1	2	0	6.5	3	61.039	48.3425	50.1217	53.1677
NSB	P07910	HNRNPC	24.8	4	2.5	2	8	5	2.5	0	12.5	7.5	73.4266	67.4033	43.7956	61.5418
NSB	Q14103	HNRNPD	10.4	2	3	0	6	0	2	0	9	2	65.5345	66.5746	52.5547	61.5546
NSB	O14979	HNRNPDL	23.3	3	3	0	10	1	2	0	13	3	59.041	48.3425	33.82	47.0678
NSB	P31943	HNRNPH1	14.5	3	2.5	0	0	0	0	0	2.5	0	87.9121	77.3481	63.9903	76.4168
NSB	P61978	HNRNPK	6.9	2	0.5	0	0	0	0.5	0	0.5	0.5	76.024	64.6409	70.073	70.246
NSB	P52272	HNRNPM	8.6	7	1.5	2	2	0	0	0	5.5	0	81.7183	67.1271	53.528	67.4578
NSB	Q00839	HNRNPU	23.4	19	26.5	33	66	45	17.5	8	125.5	70.5	89.1109	82.3204	68.1265	79.8526
NSB	Q9BUJ2	HNRNPUL1	4.4	3	1.5	0	0	0	1	0	1.5	1	26.5734	24.0331	25.7908	25.4658
NSB	Q1KMD3	HNRNPUL2	21.6	11	7.5	0	9	7	4	0	16.5	11	25.974	22.0994	14.8418	20.9718
NSB	P17509	HOXB6	21	4	1	0	0	0	1	0	1	1	0.1998	0	0	0.0666001
NSB	P09629	HOXB7	14.3	1	0.5	0	0	0	0.5	0	0.5	0.5	0	0	0	0
NSB	P00492	HPRT1	22	3	2.5	1	1	3	1	0	4.5	4	0.1998	0	11.1922	3.79734
NSB	Q86YZ3	HRNR	0	2	0	0	5	0	1	0	5	1	43.0569	43.0939	28.7105	38.2871
NSB	Q53GQ0	HSD17B12	13.1	2	1.5	0	0	0	0	0	1.5	0	9.19081	2.20994	6.56934	5.99003
NSB	P07900	HSP90AA1	36.7	15	30.5	22	43	0	0	0	95.5	0	25.2747	23.2044	66.18	38.2197
NSB	P08238	HSP90AB1	36.2	16	32	28	46	0	0	0	106	0	43.3566	31.2155	67.3966	47.3229
NSB	P0DMV8	HSPA1A	33.7	19	33.5	13	61	15	5.5	4	107.5	24.5	0	0	0	0
NSB	P34931	HSPA1L	0	0	16.5	0	0	0	5	0	16.5	5	1.7982	0.276243	94.6472	32.2405
NSB	P54652	HSPA2	20.7	2	19	0	48	17	9	0	67	26	1.0989	0.828729	93.674	31.8672
NSB	P11021	HSPA5	45.7	26	55.5	44	113	44	27	20	212.5	91	78.9211	58.8398	87.5912	75.1174
NSB	P17066	HSPA6	0	9	0	0	39	10	0	0	39	10	0.0999001	1.9337	92.4574	31.497
NSB	P11142	HSPA8	46.7	24	57	64	108	43	20	12	229	75	87.7123	69.6133	96.3504	84.5586
NSB	P38646	HSPA9	48.2	27	61	69	108	58	29.5	24	238	111.5	78.6214	57.7348	74.6959	70.3507
NSB	P04792	HSPB1	25.9	4	2.5	7	0	0	1	0	9.5	1	6.19381	2.76243	17.2749	8.74373
NSB	P10809	HSPD1	10.6	1	0	0	1	0	0	0	1	0	64.8352	37.0166	56.2044	52.6854
NSB	P61604	HSPE1	40.2	3	0.5	0	4	6	2	0	4.5	8	0.599401	0.828729	20.6813	7.3698
NSB	Q7Z6Z7	HUWE1	0.9	1	1	0	0	0	0	0	1	0	0.1998	0	18.0049	6.06822
NSB	P08069	IGF1R	2.4	1	1.5	0	1	0	0	0	2.5	0	0	0	0.243309	0.081103
NSB	P17936	IGFBP3	6.2	2	0	0	0	0	0.5	0	0	0.5	0	0	0	0
NSB	P01857	IGHG1	28.8	9	17	25	50	0	0	0	92	0	82.3177	67.9558	0	50.0912
NSB	P01834	IGKC	47.2	6	3	0	3	0	0	0	6	0	78.7213	38.9503	0	39.2239
NSB	P78552	IL13RA1	0	1	0.5	0	0	0	0	0	0.5	0	0	0	0	0
NSB	P40189	IL6ST	2.5	1	1	0	0	0	0	0	1	0	0	0	0	0
NSB	Q12906	ILF3	3.6	2	0	0	1	0	0	0	1	0	66.7333	63.2597	38.4428	56.1453
NSB	Q16891	IMMT	7.8	5	1.5	0	0	0	0	0	1.5	0	26.5734	11.8785	10.7056	16.3858
NSB	Q8TEX9	IPO4	2.7	3	1	0	0	0	0	0	1	0	2.2977	1.9337	6.81265	3.68135
NSB	P05161	ISG15	16.4	2	1.5	0	2	0	0	0	3.5	0	0	0	1.21655	0.405515
NSB	Q96AB3	ISOC2	24.9	4	3	1	2	2	0.5	0	6	2.5	0.0999001	0	3.64964	1.24985
NSB	P14923	JUP	35	14	17	9	19	0	0	0	45	0	26.5734	32.5967	26.5207	28.5636
NSB	Q99712	KCNJ15	14.1	2	2	0	0	0	0	0	2	0	0	0	0	0
NSB	B7U540	KCNJ18	0	1	0	0	1	0	0	0	1	0	0	0	0	0
NSB	P33947	KDELR2	10.4	2	1.5	0	1	0	0	0	2.5	0	0.599401	0	2.91971	1.17304
NSB	Q5T5P2	KIAA1217	7.3	13	1.5	0	0	0	0	0	1.5	0	0	0	1.45985	0.486618
NSB	Q8TCG1	KIAA1524	2	2	0	0	7	9	0	0	7	9	0	0.552486	3.40633	1.3196
NSB	Q14974	KPNB1	15.6	10	2.5	0	1	0	0	0	3.5	0	0	7.73481	39.1727	15.6359
NSB	P04264	KRT1	48.1	35	23.5	61	91	79	49.5	63	175.5	191.5	99.6004	99.7238	93.9173	97.7471
NSB	P13645	KRT10	41.6	28	25.5	71	55	56	20.5	36	151.5	112.5	99.001	96.9613	86.3747	94.1123
NSB	P02533	KRT14	50.6	8	5.5	13	15	14	7.5	7	33.5	28.5	86.2138	84.5304	69.0998	79.948
NSB	P08779	KRT16	55	18	4	9	17	7	4.5	5	30	16.5	59.9401	57.4586	66.6667	61.3551
NSB	Q04695	KRT17	44.9	7	4	0	0	0	6.5	0	4	6.5	42.6573	45.8564	60.3406	49.6181
NSB	P05783	KRT18	20.5	12	2	4	2	4	5.5	1	8	10.5	51.3487	38.1215	57.9075	49.1259
NSB	P08727	KRT19	44.5	15	4	5	7	7	14.5	2	16	23.5	1.3986	1.10497	60.0973	20.867
NSB	P35908	KRT2	46.3	23	16	44	57	39	21	39	117	99	97.2028	95.8564	86.618	93.2257
NSB	Q2M2I5	KRT24	0	3	0	4	0	0	0	4	4	4	0.0999001	0.552486	51.5815	17.4113
NSB	P13647	KRT5	40.8	12	2	16	16	15	5	13	34	33	81.6184	88.9503	68.6131	79.7273
NSB	P02538	KRT6A	47.7	6	1.5	16	10	12	4	12	27.5	28	56.1439	60.221	68.8564	61.7404
NSB	P04259	KRT6B	47.7	3	2	17	11	15	6.5	16	30	37.5	29.7702	23.7569	77.6156	43.7142
NSB	P08729	KRT7	31.8	18	4	8	11	19	19	5	23	43	0.699301	0.276243	37.7129	12.8961
NSB	Q7RTS7	KRT74	6	3	0.5	6	0	0	1.5	2	6.5	3.5	0.3996	0	30.1703	10.19
NSB	Q7Z794	KRT77	0	0	2	0	0	0	5.5	0	2	5.5	16.7832	14.9171	79.0754	36.9253
NSB	Q8N1N4	KRT78	0	1	0.5	0	1	2	0.5	0	1.5	2.5	17.2827	22.6519	19.9513	19.962
NSB	P05787	KRT8	29.2	13	4	10	12	24	19	5	26	48	62.4376	50	57.6642	56.7006
NSB	P35527	KRT9	34.2	30	20.5	40	65	68	18.5	44	125.5	130.5	99.5005	96.9613	81.9951	92.819
NSB	P00338	LDHA	6.6	1	0	0	4	0	0	0	4	0	5.79421	4.41989	34.0633	14.7591
NSB	P07195	LDHB	10.8	2	0	0	5	0	0	0	5	0	7.99201	7.45856	39.9027	18.4511
NSB	O15243	LEPROT	0	1	1	0	0	0	0	0	1	0	0	0	0	0
NSB	P09382	LGALS1	11.9	4	1.5	0	0	0	0.5	0	1.5	0.5	0.1998	0	9.73236	3.31072
NSB	P02545	LMNA	26.5	9	3	0	2	3	4	0	5	7	41.4585	23.7569	22.3844	29.2
NSB	Q9Y561	LRP12	2.3	1	1.5	0	0	0	0	0	1.5	0	0	0	0	0
NSB	O75197	LRP5	3.2	3	1.5	0	0	0	0	0	1.5	0	0	0	0.486618	0.162206
NSB	Q8ND56	LSM14A	21.8	13	6.5	8	21	14	14	6	35.5	34	0	0	27.4939	9.16464
NSB	Q9BX40	LSM14B	8.1	3	0	0	4	4	1	0	4	5	0	0	3.64964	1.21655
NSB	P02788	LTF	7.5	1	0.5	0	0	1	1	0	0.5	2	1.3986	1.65746	6.81265	3.28957
NSB	P07948	LYN	7.2	1	1	0	0	0	0	0	1	0	0.0999001	0	5.10949	1.73646
NSB	O95819	MAP4K4	3.5	4	0.5	0	0	0	0	0	0.5	0	0.999001	0	3.89294	1.63065
NSB	Q14244	MAP7	14.4	7	6	4	13	7	8.5	0	23	15.5	0	0	10.219	3.40633
NSB	Q7KZI7	MARK2	7.6	4	2.5	0	0	0	0.5	0	2.5	0.5	0	0.276243	1.45985	0.578699
NSB	P27448	MARK3	0	2	0	0	0	0	0	1	0	1	0	0	1.70316	0.567721
NSB	P56192	MARS	7.4	3	0.5	3	0	0	0	0	3.5	0	5.09491	4.97238	26.0341	12.0338
NSB	Q9ULC4	MCTS1	16	1	0	0	0	0	0.5	0	0	0.5	0	0	2.6764	0.892133
NSB	P40926	MDH2	10.1	3	0	1	1	2	0	0	2	2	1.0989	1.38122	25.0608	9.18031
NSB	P21741	MDK	21.7	2	1.5	0	4	3	2	0	5.5	5	13.5864	3.31492	1.45985	6.12039
NSB	P55082	MFAP3	2.8	1	0.5	0	0	0	0	0	0.5	0	0	0	0	0
NSB	P10620	MGST1	8.4	1	0	1	2	0	0	0	3	0	3.5964	0.828729	0	1.47504
NSB	O14880	MGST3	0	1	0	0	2	0	0	0	2	0	0.999001	1.10497	1.70316	1.26905
NSB	Q5XKP0	MIC13	0	1	0.5	0	0	0	0	0	0.5	0	0	0	1.21655	0.405515
NSB	P14174	MIF	17.4	4	4.5	6	5	18	3.5	10	15.5	31.5	0	0.276243	11.9221	4.06613
NSB	P50281	MMP14	0	1	0.5	0	0	0	0	0	0.5	0	0	0	0	0
NSB	Q96T76	MMS19	6.7	2	1	0	0	0	0	0	1	0	1.5984	0.552486	6.08273	2.74454
NSB	Q6P1L8	MRPL14	6.9	4	0	0	0	0	2.5	1	0	3.5	2.3976	0.276243	4.13625	2.27003
NSB	Q5T653	MRPL2	3.9	1	0	0	1	0	0	0	1	0	0.1998	0	5.3528	1.85087
NSB	Q16540	MRPL23	15	2	1	2	0	0	0	0	3	0	1.0989	0.276243	3.40633	1.59382
NSB	Q6P161	MRPL54	0	1	0.5	0	0	0	0	0	0.5	0	0.3996	0.552486	3.40633	1.4528
NSB	Q9BQC6	MRPL57	0	0	0.5	2	0	0	0.5	0	2.5	0.5	0	0	0.486618	0.162206
NSB	O15235	MRPS12	0	2	1	0	0	1	2	0	1	3	0	0	1.94647	0.648824
NSB	P82914	MRPS15	14	3	0	0	2	1	2.5	0	2	3.5	0	0	3.64964	1.21655
NSB	Q9Y2R5	MRPS17	0	0	0	1	0	0	0	0	1	0	0.899101	0.828729	2.6764	1.46808
NSB	Q9NVS2	MRPS18A	0	0	0	0	0	0	0.5	0	0	0.5	0	0	2.6764	0.892133
NSB	Q9Y3D9	MRPS23	14.2	2	0	2	2	0	0	0	4	0	3.7962	1.38122	5.10949	3.42897
NSB	Q9Y2Q9	MRPS28	13.9	0	0	2	1	0	0	0	3	0	0.599401	0.552486	5.10949	2.08713
NSB	P82673	MRPS35	0	1	0.5	0	0	0	0	0	0.5	0	2.8971	0.276243	6.08273	3.08536
NSB	Q9Y2R9	MRPS7	0	3	0	0	0	0	1	0	0	1	0.699301	0	7.05596	2.58509
NSB	Q9Y6C9	MTCH2	0	1	1	0	0	0	0	0	1	0	1.0989	0	6.32603	2.47498
NSB	Q96S97	MYADM	0	1	1	0	0	0	0	0	1	0	0	0	1.21655	0.405515
NSB	Q99417	MYCBP	26.2	6	1.5	1	6	2	0	0	8.5	2	0.899101	1.10497	17.5182	6.50744
NSB	Q9H6N6	MYH16	3.4	1	0	0	2	0	0	0	2	0	0	0	0	0
NSB	P35579	MYH9	5.3	256	0.5	0	0	0	0	0	0.5	0	57.5425	47.5138	49.3917	51.4827
NSB	O14950	MYL12B	12.9	9	0.5	0	0	0	0	0	0.5	0	41.1588	29.8343	35.5231	35.5054
NSB	P60660	MYL6	31.1	14	1.5	0	0	0	0	0	1.5	0	57.5425	41.1602	46.2287	48.3105
NSB	Q9NZM1	MYOF	2	1	0.5	0	0	0	0	0	0.5	0	0	0	3.64964	1.21655
NSB	Q9Y2G1	MYRF	0	1	0.5	0	0	0	0	0	0.5	0	0	0	0.243309	0.081103
NSB	E9PAV3	NACA	4.4	4	2	2	1	3	3.5	1	5	7.5	0	0	30.4136	10.1379
NSB	P19338	NCL	19.2	11	3.5	7	2	5	3.5	6	12.5	14.5	73.9261	72.9282	63.5036	70.1193
NSB	Q9BT67	NDFIP1	0	1	0.5	0	0	0	0	0	0.5	0	0	0	0.243309	0.081103
NSB	O75380	NDUFS6	0	1	0	0	0	0	1	0	0	1	0	0	0	0
NSB	Q9NX24	NHP2	17.6	2	0	0	2	1	1.5	0	2	2.5	25.4745	6.35359	7.05596	12.9614
NSB	P22392	NME2	38.2	4	1.5	4	5	4	3	2	10.5	9	1.6983	0.552486	22.6277	8.29284
NSB	Q9C002	NMES1	37.3	1	0.5	0	0	0	0	0	0.5	0	0	0	0.243309	0.081103
NSB	Q9UMY1	NOL7	12.8	2	0.5	0	3	0	2	0	3.5	2	2.1978	1.10497	2.6764	1.99306
NSB	Q15233	NONO	31.6	12	14	13	34	30	13	10	61	53	49.1508	53.8674	53.528	52.1821
NSB	Q9Y3C1	NOP16	8.4	0	0	0	0	0	0.5	0	0	0.5	4.2957	2.20994	4.62287	3.70951
NSB	P06748	NPM1	12.9	10	2	2	2	2	1.5	0	6	3.5	71.3287	61.0497	61.3139	64.5641
NSB	Q6X4W1	NSMF	2.6	2	12	0	7	0	5	0	19	5	0	0	0	0
NSB	Q9BSD7	NTPCR	18.9	1	0	3	0	0	0	0	3	0	3.1968	1.38122	9.00243	4.52682
NSB	Q56VL3	OCIAD2	22.7	1	0	1	0	0	0	0	1	0	25.4745	0	0.243309	8.57261
NSB	Q8NH16	OR2L2	2.2	1	0.5	0	2	2	1.5	0	2.5	3.5	0	0	0	0
NSB	Q15070	OXA1L	4.1	3	0.5	0	0	0	0	0	0.5	0	0.0999001	0	1.21655	0.438815
NSB	P11940	PABPC1	25	15	13.5	26	27	13	8	11	66.5	32	32.967	35.0829	41.8491	36.633
NSB	Q13310	PABPC4	14.4	2	6	10	9	4	2.5	1	25	7.5	9.49051	13.5359	34.5499	19.1921
NSB	Q86U42	PABPN1	5.9	2	0	0	2	0	1	0	2	1	9.99001	8.28729	12.1655	10.1476
NSB	Q99497	PARK7	32.8	7	4	8	12	21	10	5	24	36	0.999001	0	14.1119	5.03697
NSB	Q15365	PCBP1	19.7	3	1.5	1	2	0	0	0	4.5	0	21.4785	16.8508	47.2019	28.5104
NSB	Q15366	PCBP2	15.6	2	2.5	0	0	0	0	0	2.5	0	14.985	16.0221	45.9854	25.6642
NSB	Q9Y5G0	PCDHGB5	8.9	2	2	0	0	0	0	0	2	0	0	0	0	0
NSB	P22061	PCMT1	29.1	3	2	1	2	3	0	0	5	3	2.6973	3.59116	28.9538	11.7474
NSB	Q15084	PDIA6	12	1	0.5	0	0	0	0	0	0.5	0	2.4975	0.552486	31.3869	11.4789
NSB	Q15120	PDK3	7.6	2	1	0	0	0	0	0	1	0	0.799201	0.552486	1.45985	0.93718
NSB	O00764	PDXK	0	1	0.5	0	0	0	0	0	0.5	0	0	0	1.45985	0.486618
NSB	O60925	PFDN1	15.6	2	0	0	1	2	0.5	3	1	5.5	0	0	6.81265	2.27088
NSB	Q9UHV9	PFDN2	23.4	3	0	4	0	1	1	2	4	4	0.0999001	0	13.8686	4.65617
NSB	O15212	PFDN6	24.8	1	0	2	1	0	1.5	2	3	3.5	0	0	5.10949	1.70316
NSB	Q96HS1	PGAM5	16.3	3	1.5	2	2	0	0	0	5.5	0	31.968	23.7569	17.7616	24.4955
NSB	O43175	PHGDH	24.4	9	9	14	4	0	0	0	27	0	22.3776	14.0884	36.983	24.483
NSB	P01833	PIGR	4.5	1	0.5	0	1	1	0	0	1.5	1	2.4975	3.03867	2.43309	2.65642
NSB	P14618	PKM	24.9	6	3	7	2	0	0	1	12	1	10.1898	10.7735	60.5839	27.1824
NSB	Q8N490	PNKD	3.9	1	1	0	0	0	0	0	1	0	0	0	2.43309	0.81103
NSB	Q9H307	PNN	0	1	0	0	1	0	0	0	1	0	24.2757	18.7845	13.6253	18.8952
NSB	Q9BY77	POLDIP3	43.2	18	8	2	9	14	22	0	19	36	10.1898	13.5359	19.2214	14.3157
NSB	P62937	PPIA	32.7	5	6.5	4	6	4	3	5	16.5	12	7.39261	8.56354	44.7689	20.2417
NSB	P36873	PPP1CC	0	1	0.5	0	0	0	0	0	0.5	0	45.5544	19.0608	29.927	31.5141
NSB	Q15257	PPP2R4	6.4	2	0	2	0	0	0	0	2	0	0	0	1.45985	0.486618
NSB	Q9UPN7	PPP6R1	0	1	0.5	0	0	0	0	0	0.5	0	0	0	4.62287	1.54096
NSB	Q06830	PRDX1	36.7	6	6	1	14	12	4	1	21	17	31.0689	35.6354	61.5572	42.7538
NSB	P32119	PRDX2	23.7	1	2	0	3	2	1	0	5	3	9.39061	6.62983	49.8783	21.9663
NSB	P30048	PRDX3	7.4	2	0	0	0	1	0	0	0	1	0.699301	0.276243	33.3333	11.4363
NSB	P30044	PRDX5	28	2	1.5	5	2	0	1	0	8.5	1	0.3996	0.276243	6.32603	2.33396
NSB	P78527	PRKDC	11.7	22	7.5	6	2	0	0	0	15.5	0	68.6314	59.9448	42.5791	57.0517
NSB	Q9Y520	PRRC2C	4.1	4	0	0	5	5	2.5	0	5	7.5	0.1998	0	16.3017	5.5005
NSB	P35030	PRSS3	4.3	2	0	2	1	2	1	0	3	3	20.8791	9.39227	14.8418	15.0377
NSB	O14818	PSMA7	26.2	2	2.5	0	0	0	0	0	2.5	0	0.599401	0.276243	21.6545	7.51005
NSB	P20618	PSMB1	13.3	3	0	3	0	0	0	0	3	0	0.2997	0	18.4915	6.26373
NSB	P62191	PSMC1	13.4	2	1.5	0	0	0	0	0	1.5	0	1.998	0.552486	23.1144	8.55495
NSB	P35998	PSMC2	20.8	3	1.5	0	0	0	0	0	1.5	0	1.6983	1.38122	30.6569	11.2455
NSB	P17980	PSMC3	22.3	4	3.5	3	0	0	0	0	6.5	0	3.8961	1.10497	27.4939	10.8317
NSB	Q9UNM6	PSMD13	19.4	2	2.5	0	0	0	0	0	2.5	0	0	0	19.2214	6.40714
NSB	Q13200	PSMD2	12.4	5	2.5	0	3	0	0	0	5.5	0	16.7832	2.20994	30.1703	16.3878
NSB	Q15008	PSMD6	0	1	0.5	0	0	0	0	0	0.5	0	0.0999001	0	19.9513	6.68375
NSB	O00233	PSMD9	0	2	0	0	0	0	0.5	0	0	0.5	0.0999001	0	0	0.0333
NSB	Q06323	PSME1	48.2	11	15	13	19	25	6	2	47	33	0.0999001	0.276243	9.00243	3.12619
NSB	Q8WXF1	PSPC1	26.2	7	4	8	9	13	7	8	21	28	4.8951	5.52486	19.9513	10.1238
NSB	O14684	PTGES	0	1	0.5	0	0	0	0	0	0.5	0	0	0	0	0
NSB	Q8WUK0	PTPMT1	0	1	0.5	0	0	0	0	0	0.5	0	0	0	2.18978	0.729927
NSB	Q92729	PTPRU	4	1	0.5	0	1	0	0	0	1.5	0	0	0	0	0
NSB	Q13610	PWP1	0	2	0	0	1	0	0	0	1	0	8.99101	4.97238	6.81265	6.92535
NSB	P51153	RAB13	18.2	2	0	2	1	0	0	0	3	0	0	0	9.24574	3.08191
NSB	P51159	RAB27A	17.6	3	1	0	0	0	0	0	1	0	0	0	0	0
NSB	P0DI83	RAB34	42.4	7	1.5	0	3	11	13	0	4.5	24	0	0	0	0
NSB	Q9BZG1	RAB34	30.5	2	1.5	0	0	0	0	0	1.5	0	0.4995	0	0.486618	0.328706
NSB	P57729	RAB38	15.2	3	2.5	0	0	0	0	0	2.5	0	0	0	0.486618	0.162206
NSB	P15153	RAC2	21.9	2	1	0	0	0	0	0	1	0	0	0	3.16302	1.05434
NSB	P63244	RACK1	13.6	5	1.5	11	0	0	0	0	12.5	0	24.975	23.2044	32.8467	27.0087
NSB	Q9P0K7	RAI14	7.2	18	2	0	0	0	0	0	2	0	2.0979	0.276243	9.48905	3.9544
NSB	Q9UKM9	RALY	21.6	2	1	0	0	0	0.5	0	1	0.5	13.0869	18.7845	10.7056	14.1923
NSB	P43487	RANBP1	15.4	2	1	0	3	0	0	0	4	0	0.4995	0.552486	21.8978	7.64993
NSB	Q96PK6	RBM14	13.5	8	1	0	0	1	4.5	0	1	5.5	13.8861	8.28729	12.6521	11.6085
NSB	P38159	RBMX	27.4	13	2	1	13	16	7	0	16	23	65.1349	58.011	41.1192	54.755
NSB	Q15293	RCN1	0	1	0	5	0	0	0	0	5	0	33.7662	18.7845	13.1387	21.8965
NSB	Q14257	RCN2	18.9	2	0	1	0	0	0	0	1	0	64.3357	41.1602	30.6569	45.3843
NSB	O15258	RER1	0	1	0.5	0	0	0	0	0	0.5	0	0	0	0.486618	0.162206
NSB	Q6NTF9	RHBDD2	9.1	2	2.5	0	0	0	0	0	2.5	0	0.0999001	0	1.94647	0.682124
NSB	Q96CC6	RHBDF1	3.9	1	0.5	4	1	1	0.5	0	5.5	1.5	0	0	0	0
NSB	Q6PJF5	RHBDF2	5.8	2	2	0	0	0	0	0	2	0	0	0	0	0
NSB	O43148	RNMT	4.6	0	0	0	0	1	0	0	0	1	0	0	3.16302	1.05434
NSB	Q96MS0	ROBO3	0	4	0	2	0	0	0	0	2	0	0	0	0	0
NSB	A6NIZ1	RP1BL	6.5	1	0.5	0	0	0	0	0	0.5	0	0	0	0	0
NSB	P27635	RPL10	33.2	8	8	7	20	16	7.5	4	35	27.5	47.0529	35.3591	35.5231	39.3117
NSB	P62906	RPL10A	0	8	0.5	2	0	0	0	0	2.5	0	53.2468	0	28.4672	27.238
NSB	P62913	RPL11	21.3	4	2	2	4	2	0.5	1	8	3.5	79.1209	63.5359	50.8516	64.5028
NSB	P30050	RPL12	45.5	11	8.5	9	11	9	5.5	4	28.5	18.5	59.1409	57.7348	48.9051	55.2603
NSB	P26373	RPL13	26.1	8	11	17	25	27	10.5	15	53	52.5	76.8232	70.7182	53.0414	66.8609
NSB	P40429	RPL13A	30	5	0.5	7	1	0	2	0	8.5	2	43.956	41.7127	35.0365	40.2351
NSB	P50914	RPL14	16.7	6	2	1	5	6	3	4	8	13	62.8372	59.116	37.9562	53.3031
NSB	P18621	RPL17	47.3	12	48	49	82	62	34	24	179	120	60.4396	47.5138	46.2287	51.394
NSB	Q07020	RPL18	29.3	7	2.5	6	4	1	2.5	2	12.5	5.5	82.7173	75.9669	46.472	68.3854
NSB	Q02543	RPL18A	29	7	3.5	7	4	6	4	3	14.5	13	71.3287	66.8508	27.4939	55.2245
NSB	P84098	RPL19	16.8	3	1.5	5	3	2	1.5	0	9.5	3.5	47.6523	45.0276	51.0949	47.925
NSB	P46778	RPL21	34.4	7	4	3	9	4	4.5	2	16	10.5	29.97	26.7956	32.8467	29.8708
NSB	P35268	RPL22	25	2	2	2	5	2	1.5	1	9	4.5	68.2318	29.8343	46.7153	48.2605
NSB	P62829	RPL23	68.6	9	18	19	28	32	21	8	65	61	53.6464	44.1989	59.1241	52.3231
NSB	P62750	RPL23A	25.6	8	6	6	8	10	7	5	20	22	59.3407	56.6298	54.5012	56.8239
NSB	P83731	RPL24	40.1	6	8	6	16	16	6.5	8	30	30.5	72.7273	61.0497	47.4453	60.4074
NSB	P61254	RPL26	38.6	8	6	9	16	13	9.5	4	31	26.5	48.951	40.3315	34.3066	41.1964
NSB	P61353	RPL27	32.4	6	5	5	10	6	6	4	20	16	70.7293	68.232	38.6861	59.2158
NSB	P46776	RPL27A	35.1	7	4	9	10	12	6	4	23	22	70.8292	65.7459	48.1752	61.5834
NSB	P46779	RPL28	56.2	8	6	7	12	13	7.5	8	25	28.5	24.7752	18.5083	26.5207	23.2681
NSB	P47914	RPL29	14.5	2	2.5	3	3	3	4.5	3	8.5	10.5	36.3636	39.779	41.1192	39.0873
NSB	P39023	RPL3	15.1	11	2.5	5	4	4	1.5	0	11.5	5.5	61.8382	51.3812	39.6594	50.9596
NSB	P62888	RPL30	40.9	8	3.5	5	10	6	4	4	18.5	14	56.4436	50	27.0073	44.4836
NSB	P62899	RPL31	32	7	2.5	4	3	5	3	4	9.5	12	47.5524	43.6464	41.3625	44.1871
NSB	P62910	RPL32	42.2	8	2.5	7	5	6	5	3	14.5	14	30.4695	26.2431	17.5182	24.7436
NSB	P49207	RPL34	13.7	5	1.5	5	5	2	1.5	2	11.5	5.5	12.6873	20.1657	20.438	17.7637
NSB	P42766	RPL35	15.4	3	3.5	2	6	9	4	2	11.5	15	37.5624	24.3094	37.9562	33.276
NSB	P18077	RPL35A	14.5	4	1	3	2	1	1	4	6	6	18.0819	32.8729	26.2774	25.7441
NSB	Q9Y3U8	RPL36	28.6	6	1.5	4	3	2	2	2	8.5	6	21.1788	23.2044	22.6277	22.337
NSB	P83881	RPL36A	31.1	2	0	4	4	5	0	4	8	9	16.7832	5.52486	19.708	14.0054
NSB	Q969Q0	RPL36AL	31.1	3	2.5	0	7	6	2	0	9.5	8	1.6983	1.38122	18.2482	7.10923
NSB	P61513	RPL37A	51.1	5	6.5	3	13	10	9.5	5	22.5	24.5	3.5964	2.48619	23.8443	9.97562
NSB	P63173	RPL38	38.6	4	9	15	17	18	12	11	41	41	54.046	28.453	33.82	38.773
NSB	P62891	RPL39	19.6	4	17	6	45	31	21	9	68	61	0	42.8177	14.8418	19.2198
NSB	P36578	RPL4	13.3	22	1	0	0	0	0.5	0	1	0.5	79.8202	67.4033	47.9319	65.0518
NSB	Q02878	RPL6	34.4	15	8.5	13	7	9	6	5	28.5	20	71.9281	69.8895	41.8491	61.2222
NSB	P18124	RPL7	16.1	12	3	2	1	0	1	0	6	1	73.6264	62.9834	42.5791	59.7296
NSB	P62424	RPL7A	37.2	14	11	17	22	16	9	12	50	37	75.9241	73.7569	47.9319	65.871
NSB	P62917	RPL8	23	8	2.5	3	5	5	3	1	10.5	9	29.97	40.3315	38.1995	36.167
NSB	P32969	RPL9	40.1	7	6	12	15	10	6.5	11	33	27.5	62.038	50.8287	40.6326	51.1664
NSB	P05388	RPLP0	15.5	9	0.5	0	0	0	0	0	0.5	0	73.8262	66.2983	50.1217	63.4154
NSB	P05387	RPLP2	10.4	7	0.5	3	0	0	0.5	2	3.5	2.5	78.9211	77.6243	52.3114	69.6189
NSB	P46783	RPS10	32.1	8	2.5	7	6	5	5.5	1	15.5	11.5	56.3437	37.2928	43.0657	45.5674
NSB	P62280	RPS11	61.4	15	21.5	14	48	53	41.5	16	83.5	110.5	50.6494	37.2928	36.7397	41.5606
NSB	P25398	RPS12	31.8	6	5	6	7	1	0	1	18	2	16.1838	8.28729	37.4696	20.6469
NSB	P62277	RPS13	46.4	8	11.5	18	21	27	20	12	50.5	59	56.5435	48.3425	38.4428	47.7763
NSB	P62263	RPS14	22.5	7	5	12	5	7	10.5	4	22	21.5	75.2248	62.1547	63.017	66.7988
NSB	P62841	RPS15	30.3	4	3	0	7	8	12	0	10	20	11.5884	4.14365	30.6569	15.463
NSB	P62244	RPS15A	30.8	5	1	0	2	2	3.5	0	3	5.5	46.3536	35.6354	43.309	41.766
NSB	P62249	RPS16	52.1	8	8.5	15	13	21	16	7	36.5	44	60.04	48.3425	51.3382	53.2402
NSB	P08708	RPS17	23	8	4	14	11	23	8	11	29	42	60.4396	32.5967	43.0657	45.3673
NSB	P62269	RPS18	60.5	16	34	33	68	71	45	37	135	153	70.5295	65.1934	55.7178	63.8135
NSB	P39019	RPS19	39.3	7	2	8	10	9	4.5	8	20	21.5	67.4326	63.8122	44.0389	58.4279
NSB	P15880	RPS2	43	11	15	17	24	18	14	4	56	36	80.8192	71.547	51.0949	67.8203
NSB	P60866	RPS20	25.2	5	3.5	1	6	12	4	0	10.5	16	54.2458	37.0166	43.5523	44.9382
NSB	P63220	RPS21	10.8	1	0	0	0	2	0.5	1	0	3.5	0.2997	0.276243	27.9805	9.51883
NSB	P62266	RPS23	29.4	7	8	11	34	32	12.5	4	53	48.5	70.03	67.6796	38.9294	58.8797
NSB	P62847	RPS24	34.6	7	2	4	11	20	11.5	5	17	36.5	56.7433	37.5691	43.5523	45.9549
NSB	P62851	RPS25	28	4	5	7	10	14	5.5	9	22	28.5	69.1309	64.9171	47.6886	60.5789
NSB	P62854	RPS26	37.4	5	8.5	7	14	10	7.5	2	29.5	19.5	50.2498	49.7238	38.1995	46.0577
NSB	P42677	RPS27	38.1	4	4.5	7	9	7	3.5	2	20.5	12.5	15.5844	8.01105	45.0122	22.8692
NSB	P62979	RPS27A	35.9	9	17.5	5	43	14	9.5	3	65.5	26.5	47.2527	31.4917	60.3406	46.3617
NSB	Q71UM5	RPS27L	38.1	2	4.5	6	6	3	2.5	2	16.5	7.5	2.7972	1.9337	40.3893	15.0401
NSB	P62857	RPS28	30.4	4	3	4	9	15	7	1	16	23	0.599401	1.10497	44.2822	15.3289
NSB	P62273	RPS29	32.1	4	2	1	10	9	6.5	0	13	15.5	0.4995	1.9337	15.3285	5.92056
NSB	P23396	RPS3	71.6	25	43.5	38	62	90	60	18	143.5	168	86.6134	78.1768	64.7202	76.5035
NSB	P61247	RPS3A	31.1	11	5	9	14	14	8.5	0	28	22.5	65.8342	58.8398	49.3917	58.0219
NSB	P62701	RPS4X	46.4	15	16.5	25	37	28	29	11	78.5	68	75.6244	71.8232	54.7445	67.3974
NSB	P46782	RPS5	40.2	14	10	11	26	37	13	2	47	52	62.6374	47.7901	38.9294	49.7856
NSB	P62753	RPS6	34.9	8	6	5	19	15	10	4	30	29	69.3307	64.0884	50.6083	61.3424
NSB	P62081	RPS7	14.9	5	1	5	3	5	3.5	0	9	8.5	68.1319	62.7072	48.6618	59.8336
NSB	P62241	RPS8	51	12	7.5	7	28	13	7	2	42.5	22	79.5205	74.8619	55.4745	69.9523
NSB	P46781	RPS9	50	10	15	22	28	20	14.5	16	65	50.5	71.029	63.2597	41.3625	58.5504
NSB	Q9P2E9	RRBP1	2.1	3	0	1	0	0	0	0	1	0	3.996	9.66851	14.1119	9.25881
NSB	Q9Y3I0	RTCB	11.9	12	1	0	7	2	1	0	8	3	3.5964	5.24862	30.4136	13.0862
NSB	P60903	S100A10	17.5	2	5	5	1	3	3	4	11	10	0.0999001	0	1.45985	0.519918
NSB	P31949	S100A11	21	2	0	3	1	1	0	0	4	1	1.1988	0.276243	9.48905	3.6547
NSB	Q99584	S100A13	18.4	3	1.5	1	1	3	0.5	0	3.5	3.5	3.6963	0.276243	0.243309	1.40529
NSB	P26447	S100A4	25.7	3	0	1	0	0	0	1	1	1	0	0	1.94647	0.648824
NSB	P06703	S100A6	43.3	3	3	0	0	0	2.5	0	3	2.5	0.0999001	0	7.05596	2.38529
NSB	P05109	S100A8	39.8	5	6	0	22	15	6.5	0	28	21.5	4.6953	3.31492	13.8686	7.29294
NSB	P06702	S100A9	62.3	8	7.5	0	22	25	12	0	29.5	37	9.79021	6.90608	14.5985	10.4316
NSB	O43290	SART1	4.6	1	0	0	4	0	0	0	4	0	27.6723	11.0497	20.6813	19.8011
NSB	O14828	SCAMP3	13	1	0.5	0	0	0	0	0	0.5	0	0	0.276243	5.59611	1.95745
NSB	Q9HCN8	SDF2L1	9.5	5	8	9	9	4	2	0	26	6	0.4995	0	1.21655	0.572015
NSB	P31040	SDHA	6.8	2	0	1	1	0	0	0	2	0	6.79321	0.828729	10.7056	6.10918
NSB	P60468	SEC61B	26	2	2	0	0	0	0	0	2	0	0.699301	0	8.51582	3.07171
NSB	Q16181	SEPTIN7	22.9	4	3	3	5	5	2.5	0	11	7.5	0.3996	0.276243	17.0316	5.90249
NSB	Q9UHD8	SEPTIN9	20.1	5	3	3	2	2	0	0	8	2	0.2997	0.276243	19.2214	6.59912
NSB	Q8NC51	SERBP1	0	8	0	0	0	1	1	0	0	2	50.1499	42.2652	42.5791	44.998
NSB	P50454	SERPINH1	17.2	6	0	0	0	5	6	0	0	11	4.5954	0.276243	18.9781	7.94992
NSB	P31947	SFN	#N/A	0	1	0	1	0	0	0	2	0	3.3966	0.828729	28.2238	10.8164
NSB	P23246	SFPQ	19.4	22	12	9	29	34	16.5	17	50	67.5	68.032	75.1381	48.9051	64.0251
NSB	Q9H9B4	SFXN1	0	2	0	1	0	0	0	0	1	0	0.699301	0.552486	6.56934	2.60704
NSB	Q9BWM7	SFXN3	16.3	2	0	2	0	0	0	0	2	0	0	0	0.973236	0.324412
NSB	Q9P0V3	SH3BP4	9	8	2	0	0	0	0	0	2	0	0	0	1.21655	0.405515
NSB	A1X283	SH3PXD2B	0	2	1	0	0	0	0	0	1	0	0	0	1.45985	0.486618
NSB	Q8TF72	SHROOM3	3.5	6	0	0	1	2	0	0	1	2	0	0	3.64964	1.21655
NSB	P63208	SKP1	17.2	3	2.5	1	2	1	0	0	5.5	1	8.09191	6.35359	35.2798	16.5751
NSB	Q9UBX3	SLC25A10	9.4	2	1.5	0	1	0	0	0	2.5	0	1.6983	0	7.78589	3.1614
NSB	Q02978	SLC25A11	35.7	7	5	8	7	0	0	0	20	0	19.3806	11.6022	13.382	14.7883
NSB	Q9H1K4	SLC25A18	0	4	1.5	0	0	0	0	0	1.5	0	0	0	0.973236	0.324412
NSB	Q00325	SLC25A3	20.4	5	5.5	6	9	0	0	0	20.5	0	42.3576	29.2818	31.6302	34.4232
NSB	P12235	SLC25A4	42.6	2	7	11	10	1	1	0	28	2	2.8971	1.10497	47.4453	17.1491
NSB	P05141	SLC25A5	50	7	21.5	25	25	2	3.5	0	71.5	5.5	70.4296	64.0884	54.2579	62.9253
NSB	P12236	SLC25A6	44.6	2	17	21	20	3	3	0	58	6	57.2428	46.1326	48.9051	50.7602
NSB	P11166	SLC2A1	0	1	0.5	1	0	0	0	0	1.5	0	0.0999001	0	5.10949	1.73646
NSB	Q9Y6M5	SLC30A1	5.5	3	0.5	0	0	0	0	0	0.5	0	0	0	0.729927	0.243309
NSB	Q8TB61	SLC35B2	5.1	2	0.5	0	0	0	0	0	0.5	0	0.3996	0	0.973236	0.457612
NSB	Q8N1S5	SLC39A11	0	1	0.5	0	0	0	0	0	0.5	0	0	0	0	0
NSB	Q92504	SLC39A7	3.7	1	0.5	0	0	0	0	0	0.5	0	1.4985	0	2.6764	1.39163
NSB	Q9GZT3	SLIRP	41.3	7	0.5	4	1	4	1.5	1	5.5	6.5	0	0	12.8954	4.29846
NSB	P03973	SLPI	17.4	2	0.5	0	1	4	1	0	1.5	5	0.4995	0.828729	0.973236	0.767155
NSB	P62314	SNRPD1	0	1	0	0	1	0	0	0	1	0	23.0769	14.9171	46.9586	28.3176
NSB	P62316	SNRPD2	43.2	5	0.5	2	2	4	1	0	4.5	5	16.4835	8.56354	42.0925	22.3798
NSB	P62318	SNRPD3	7.9	3	1	3	2	2	0.5	1	6	3.5	30.7692	13.5359	42.8224	29.0425
NSB	Q13884	SNTB1	4.8	1	1	0	0	0	0	0	1	0	0.0999001	0	0.729927	0.276609
NSB	Q96L92	SNX27	7.2	0	1	0	0	0	0	0	1	0	0	0	0.486618	0.162206
NSB	Q9NUQ6	SPATS2L	13.1	9	0	0	5	3	0.5	0	5	3.5	0	0.552486	4.86618	1.80622
NSB	O15270	SPTLC2	7.8	0	0.5	0	0	0	0	0	0.5	0	0	0	0.243309	0.081103
NSB	Q13501	SQSTM1	0	2	0.5	0	0	0	0	0	0.5	0	1.2987	1.10497	11.4355	4.61307
NSB	P37108	SRP14	66.9	9	8	11	14	21	16	9	33	46	55.045	26.5193	19.4647	33.6763
NSB	O76094	SRP72	10.6	3	1	0	3	7	0	0	4	7	1.1988	0	15.8151	5.6713
NSB	P49458	SRP9	34.9	3	0.5	1	2	4	2	2	3.5	8	43.2567	17.6796	9.48905	23.4751
NSB	P84103	SRSF3	12.8	2	0	0	2	1	0	0	2	1	46.4535	43.6464	47.9319	46.0106
NSB	Q04837	SSBP1	20.9	3	0.5	2	3	0	0.5	0	5.5	0.5	26.3736	19.0608	18.9781	21.4708
NSB	Q9UNL2	SSR3	0	1	0.5	2	0	0	0	0	2.5	0	1.0989	0	4.62287	1.90726
NSB	P51571	SSR4	12.1	3	1.5	0	1	0	0	0	2.5	0	17.2827	3.59116	19.4647	13.4462
NSB	O95793	STAU1	5.5	3	0	0	0	0	0.5	0	0	0.5	2.8971	4.69613	14.1119	7.23505
NSB	Q9UEW8	STK39	6.2	1	0	2	0	0	0	0	2	0	0.0999001	0	0	0.0333
NSB	Q9BX79	STRA6	4.9	1	1.5	1	0	0	0	0	2.5	0	0	0	0	0
NSB	O43752	STX6	0	1	0.5	0	0	0	0	0	0.5	0	0.0999001	0	0.729927	0.276609
NSB	O00186	STXBP3	0	1	0.5	0	0	0	0	0	0.5	0	0	0	1.21655	0.405515
NSB	P53999	SUB1	18.9	3	1	2	4	1	1.5	2	7	4.5	2.7972	1.9337	38.9294	14.5534
NSB	O15260	SURF4	0	1	0.5	0	0	0	0	0	0.5	0	3.3966	0.828729	8.51582	4.24705
NSB	Q92804	TAF15	5.2	5	0.5	0	4	6	3.5	0	4.5	9.5	19.1808	13.2597	39.6594	24.0333
NSB	Q15370	TCEB2	28.8	4	0.5	2	4	4	3.5	5	6.5	12.5	2.997	0.828729	4.37956	2.7351
NSB	O43680	TCF21	0	0	0	1	0	0	0	0	1	0	0	0	0	0
NSB	Q5HYJ1	TECRL	0	2	0	0	0	1	0	0	0	1	0	0	0	0
NSB	Q6UWH6	TEX261	9.2	2	0	0	1	0	0	0	1	0	0	0	0	0
NSB	Q92734	TFG	0	1	0.5	0	0	0	0	0	0.5	0	0.799201	1.38122	10.7056	4.29534
NSB	P48307	TFPI2	4.7	1	0	0	0	1	1	0	0	2	0	0	0	0
NSB	Q9Y2W1	THRAP3	24.5	21	24.5	24	44	35	25.5	9	92.5	69.5	44.5554	30.9392	43.309	39.6012
NSB	Q3ZCQ8	TIMM50	18.7	4	2	0	0	0	0	0	2	0	31.5684	14.6409	30.1703	25.4599
NSB	Q9HD45	TM9SF3	5.1	4	2.5	0	0	0	0	0	2.5	0	0.1998	0.276243	1.70316	0.726402
NSB	Q8WUH6	TMEM263	0	1	0	1	0	0	0	0	1	0	0	0	1.45985	0.486618
NSB	Q9NV96	TMEM30A	12.2	2	1	0	1	0	0	0	2	0	0	0	0.486618	0.162206
NSB	Q96B21	TMEM45B	9.5	2	1	0	0	0	0	0	1	0	0	0	0	0
NSB	Q96JJ7	TMX3	6.4	1	0.5	0	0	0	0	0	0.5	0	0.0999001	5.8011	0.729927	2.21031
NSB	Q03169	TNFAIP2	16.1	2	2.5	0	0	0	0	0	2.5	0	0	0	0	0
NSB	O14763	TNFRSF10B	0	1	0.5	0	0	0	0	0	0.5	0	0	0	0.486618	0.162206
NSB	P19438	TNFRSF1A	0	2	1	0	0	0	0	0	1	0	0	0	0	0
NSB	Q92973	TNPO1	7.2	3	1	1	0	0	0	0	2	0	1.3986	1.38122	15.3285	6.03609
NSB	Q9NS69	TOMM22	0	1	0.5	0	0	0	0	0	0.5	0	0.0999001	0	5.83942	1.97977
NSB	Q9UI30	TRMT112	21.6	2	0	0	0	0	0.5	0	0	0.5	1.3986	0	6.08273	2.49378
NSB	Q71U36	TUBA1A	41.9	9	32.5	59	40	0	1.5	3	131.5	4.5	47.0529	29.8343	94.6472	57.1781
NSB	P68366	TUBA4A	35.7	6	28	47	28	2	1.5	0	103	3.5	1.8981	1.38122	91.7275	31.6689
NSB	A6NHL2	TUBAL3	7.4	1	2.5	2	1	0	0	0	5.5	0	0	0	56.9343	18.9781
NSB	P07437	TUBB	46.4	18	45.5	76	49	1	0	0	170.5	1	93.5065	86.4641	92.944	90.9715
NSB	P68371	TUBB4B	33	5	38	59	44	1	0	0	141	1	82.3177	51.105	91.4842	74.9689
NSB	Q9BUF5	TUBB6	0	0	0	16	0	0	0	0	16	0	26.7732	12.1547	77.129	38.6856
NSB	P49411	TUFM	21	8	7.5	3	4	0	0	0	14.5	0	73.8262	51.9337	33.82	53.1933
NSB	P10599	TXN	21	1	0.5	0	1	0	0.5	2	1.5	2.5	18.1818	8.56354	42.3358	23.027
NSB	Q99757	TXN2	0	1	0	1	0	1	0	2	1	3	0	0	0	0
NSB	Q8TF42	UBASH3B	12.2	6	1	0	0	0	0	0	1	0	0	0	0.243309	0.081103
NSB	P07919	UQCRH	0	2	0	0	3	2	3	0	3	5	0.0999001	0.276243	0.243309	0.206484
NSB	O95292	VAPB	0	1	1	0	0	0	0	0	1	0	0.799201	0	6.81265	2.53728
NSB	P45880	VDAC2	11.2	2	1.5	0	2	0	0	0	3.5	0	24.8751	18.5083	14.1119	19.1651
NSB	Q9UBQ0	VPS29	11	2	0	0	1	0	0	0	1	0	0	0	2.6764	0.892133
NSB	Q96QK1	VPS35	6.8	1	0.5	0	0	0	0	0	0.5	0	0.4995	0	8.51582	3.00511
NSB	Q14508	WFDC2	45.2	3	2.5	0	5	6	3.5	0	7.5	9.5	13.4865	0.276243	0	4.58759
NSB	O14980	XPO1	16.2	9	10	6	1	0	0.5	0	17	0.5	8.09191	4.69613	23.1144	11.9675
NSB	Q9HAV4	XPO5	8	1	1	0	0	0	0	0	1	0	1.6983	0	10.9489	4.21574
NSB	Q9H0D6	XRN2	2.8	1	1	0	0	0	1	0	1	1	2.1978	3.59116	23.601	9.79665
NSB	P67809	YBX1	29.9	16	105	53	223	164	90	22	381	276	50.3497	45.0276	56.691	50.6894
NSB	Q9Y2T7	YBX2	0	3	0	0	151	94	0	0	151	94	0.999001	0	42.0925	14.3638
NSB	P16989	YBX3	37.9	15	84	42	207	140	78	10	333	228	21.1788	23.2044	43.5523	29.3119
NSB	P61981	YWHAG	16.2	1	0	0	3	0	0	0	3	0	4.5954	1.38122	31.8735	12.6167
NSB	Q04917	YWHAH	24	2	2.5	0	0	0	0	0	2.5	0	0.3996	0.828729	28.4672	9.89849
NSB	P27348	YWHAQ	28.6	2	2	1	3	0	0	0	6	0	24.975	22.0994	37.2263	28.1002
NSB	P63104	YWHAZ	42.4	5	4	5	6	0	0	0	15	0	19.3806	12.4309	43.7956	25.2024
NSB	Q96JP5	ZFP91	0	1	0	0	1	0	0	0	1	0	0.1998	0	4.37956	1.52645
NSB	Q9P2Y4	ZNF219	13.2	8	3	0	9	2	7	0	12	9	0	0	0.243309	0.081103
NSB	Q8NAF0	ZNF579	0	1	0	0	0	0	0.5	0	0	0.5	0	0.552486	0.729927	0.427471

## Sheet: Supplementary Table S4
Supplementary Table S4. Identified protein list of EGFR interactome in H3255.
Subgroup was annontated as 0: EGFR, 1: transport, 2: kinase, 3: cell adhesion, 4: receptor & modulator, 5: protein folding and assembling, 6: ubiquitin ligase, 7: metabolism, 8: proteasome, NSB: non-specific binding
Subgroup	Accession	Gene	percent coverage	numPepsUniq	Spectral Count: EGFR			Spectral Count: IgG			Sum of Spectral Count		Contaminant Frequency
					Re01	Re02	Re03	Re01	Re02	Re03	EGFR	IgG	Fab	FIgG	FCRAPome	AVE Freq.
0	P00533	EGFR	35.54	113	879	297	109	164	NAN	NAN	1285	164	0	0	3.89294	1.29765
1	P08581	MET	8.2	2	3	NAN	NAN	NAN	NAN	NAN	3	0	0	0	0	0
1	O60493	SNX3	27.78	4	6	NAN	NAN	NAN	NAN	NAN	6	0	0	0	2.6764	0.892133
1	P02786	TFRC	36.71	7	15	NAN	2	NAN	NAN	NAN	17	0	0	1.65746	11.4355	4.36433
1	P37173	TGFBR2	16.58	1	2	NAN	NAN	NAN	NAN	NAN	2	0	0	0	0	0
1	P18085	ARF4	51.67	1	NAN	NAN	1	NAN	NAN	NAN	1	0	2.2977	1.10497	16.3017	6.56813
1	Q01628	IFITM3	18.8	3	6	NAN	NAN	NAN	NAN	NAN	6	0	0	0	0.486618	0.162206
1	A8CG34	POM121C	1	1	NAN	1	NAN	NAN	NAN	NAN	1	0	0.0999001	0.276243	5.3528	1.90965
1	O94955	RHOBTB3	4.7	1	2	NAN	NAN	NAN	NAN	NAN	2	0	0	0	0	0
1	Q99584	S100A13	11.22	1	NAN	NAN	1	NAN	NAN	NAN	1	0	3.6963	0.276243	0.243309	1.40529
1	Q15436	SEC23A	0	1	1	NAN	NAN	NAN	NAN	NAN	1	0	0.2997	0.552486	7.78589	2.87936
1	Q96L92	SNX27	7	1	1	NAN	NAN	NAN	NAN	NAN	1	0	0	0	0.486618	0.162206
1	O15438	ABCC3	1	3	6	NAN	NAN	NAN	NAN	NAN	6	0	0	0	0.729927	0.243309
1	P04899	GNAI2	3	1	2	NAN	NAN	NAN	NAN	NAN	2	0	0.599401	0.552486	12.1655	4.43911
1	P55011	SLC12A2	26.65	9	18	NAN	NAN	NAN	NAN	NAN	18	0	0	0	1.21655	0.405515
1	Q9Y666	SLC12A7	9.51	2	3	NAN	NAN	NAN	NAN	NAN	3	0	0	0	0	0
1	P27105	STOM	5.1	3	4	NAN	1	NAN	NAN	NAN	5	0	0	0	2.18978	0.729927
2	Q08345	DDR1	11.5	4	11	NAN	1	NAN	NAN	NAN	12	0	0	0	0	0
2	P29317	EPHA2	19.77	12	33	1	2	NAN	NAN	NAN	36	0	0	0	4.37956	1.45985
2	P54760	EPHB4	4.86	7	20	NAN	1	NAN	NAN	NAN	21	0	0	0	0.729927	0.243309
2	P04626	ERBB2	11.79	8	59	4	1	NAN	NAN	NAN	64	0	0	0	0.243309	0.081103
2	P11362	FGFR1	1	2	5	NAN	NAN	NAN	NAN	NAN	5	0	0	0	3.64964	1.21655
2	P23458	JAK1	22.27	3	4	NAN	NAN	NAN	NAN	NAN	4	0	0.3996	0.828729	3.40633	1.54489
3	P35221	CTNNA1	25.06	4	5	NAN	NAN	NAN	NAN	NAN	5	0	0.2997	0.276243	8.27251	2.94948
3	O60716	CTNND1	19.73	6	7	NAN	NAN	NAN	NAN	NAN	7	0	0.2997	0	7.78589	2.6952
3	Q9Y5H3	PCDHGA10	1	2	2	NAN	NAN	NAN	NAN	NAN	2	0	0	0	0	0
3	Q9UN70	PCDHGC3	7.39	1	1	NAN	NAN	NAN	NAN	NAN	1	0	0	0	0	0
3	Q13308	PTK7	10.09	4	7	NAN	3	NAN	NAN	NAN	10	0	0	0	0.729927	0.243309
3	P10586	PTPRF	21.55	5	8	NAN	1	NAN	NAN	NAN	9	0	0	0	0.243309	0.081103
3	Q13509	TUBB3	31.33	8	18	2	2	NAN	NAN	NAN	22	0	4.4955	1.65746	0	2.05099
3	Q15942	ZYX	2	1	2	NAN	NAN	NAN	NAN	NAN	2	0	0	0	16.3017	5.4339
4	Q9UJM3	ERRFI1	71.21	1	1	1	NAN	NAN	NAN	NAN	2	0	0	0	0	0
4	Q13643	FHL3	4	1	1	NAN	NAN	NAN	NAN	NAN	1	0	0	0	2.91971	0.973236
4	Q9ULH0	KIDINS220	1	2	4	NAN	NAN	NAN	NAN	NAN	4	0	0.0999001	0	4.37956	1.49315
4	P46531	NOTCH1	0	1	3	NAN	NAN	NAN	NAN	NAN	3	0	0	0	0.729927	0.243309
4	Q9UM47	NOTCH3	1.68	2	6	NAN	NAN	NAN	NAN	NAN	6	0	0	0	0.486618	0.162206
4	P29353	SHC1	31.73	3	4	NAN	NAN	NAN	NAN	NAN	4	0	0	0	2.18978	0.729927
4	P15260	IFNGR1	31.08	4	5	NAN	NAN	NAN	NAN	NAN	5	0	0	0	0	0
4	Q96P70	IPO9	20.37	2	4	NAN	2	NAN	NAN	NAN	6	0	4.6953	1.65746	6.32603	4.22627
4	P16144	ITGB4	27.77	1	1	NAN	NAN	NAN	NAN	NAN	1	0	0	0	0	0
4	Q7Z4F1	LRP10	15.85	5	15	NAN	NAN	NAN	NAN	NAN	15	0	0	0	0	0
4	Q86X29	LSR	18.18	1	2	NAN	NAN	NAN	NAN	NAN	2	0	0	0	0.973236	0.324412
4	Q99650	OSMR	18.08	6	13	NAN	NAN	NAN	NAN	NAN	13	0	0	0	0.486618	0.162206
4	O15031	PLXNB2	41.35	12	25	NAN	2	NAN	NAN	NAN	27	0	0	0	0.486618	0.162206
4	O75509	TNFRSF21	20.61	4	7	NAN	NAN	NAN	NAN	NAN	7	0	0	0	0	0
4	P63092	GNAS	17.77	1	2	NAN	NAN	NAN	NAN	NAN	2	0	0.0999001	0	13.382	4.49397
4	P62873	GNB1	5	2	2	NAN	NAN	NAN	NAN	NAN	2	0	10.2897	1.38122	14.3552	8.67539
4	P62879	GNB2	15.29	6	17	NAN	NAN	NAN	NAN	NAN	17	0	2.997	1.65746	15.3285	6.66098
5	Q16543	CDC37	30.95	1	NAN	NAN	2	NAN	NAN	NAN	2	0	0	0	19.4647	6.48824
6	Q96J02	ITCH	10.19	3	3	NAN	NAN	NAN	NAN	NAN	3	0	0.2997	0.276243	0.486618	0.354187
6	Q8NC42	RNF149	20.25	1	1	NAN	NAN	NAN	NAN	NAN	1	0	0	0	0	0
6	O00308	WWP2	4	1	4	NAN	NAN	NAN	NAN	NAN	4	0	0.0999001	0	0.729927	0.276609
7	Q9BUY7	EFCAB11	11.4	1	8	NAN	NAN	NAN	NAN	NAN	8	0	0	0	0	0
7	O15269	SPTLC1	10.99	1	1	NAN	NAN	NAN	NAN	NAN	1	0	0	0	2.91971	0.973236
7	Q9NZ01	TECR	15.91	1	1	1	2	NAN	NAN	NAN	4	0	7.49251	4.97238	13.1387	8.53452
7	Q8IUH4	ZDHHC13	3.86	1	1	NAN	NAN	NAN	NAN	NAN	1	0	0	0	0	0
NSB	P60709	ACTB	11	11	33	2	1	NAN	NAN	NAN	36	0	90.3097	76.5193	88.3212	85.0501
NSB	P36896	ACVR1B	2.57	1	1	NAN	NAN	NAN	NAN	NAN	1	0	0	0	0	0
NSB	Q53H12	AGK	21.56	1	NAN	NAN	1	NAN	NAN	NAN	1	0	10.3896	5.24862	3.89294	6.51039
NSB	O95831	AIFM1	13.54	1	NAN	NAN	1	NAN	NAN	NAN	1	0	16.7832	7.18232	24.5742	16.1799
NSB	P02768	ALB	20.36	5	6	6	1	NAN	2	NAN	13	2	23.7762	39.2265	40.6326	34.5451
NSB	P05023	ATP1A1	30.21	5	6	NAN	2	NAN	NAN	NAN	8	0	31.7682	19.0608	10.9489	20.5926
NSB	P16615	ATP2A2	21.88	3	3	NAN	3	NAN	NAN	NAN	6	0	31.3686	14.3646	22.3844	22.7059
NSB	P25705	ATP5A1	38.88	6	3	NAN	10	NAN	NAN	NAN	13	0	91.4086	79.2818	51.0949	73.9284
NSB	P36542	ATP5C1	24.5	3	NAN	NAN	4	NAN	NAN	NAN	4	0	59.7403	33.9779	16.545	36.7544
NSB	P56385	ATP5I	14	1	NAN	1	NAN	NAN	NAN	NAN	1	0	2.3976	0	1.45985	1.28582
NSB	Q13867	BLMH	1.4	1	3	NAN	NAN	NAN	NAN	NAN	3	0	5.89411	3.03867	8.51582	5.8162
NSB	Q8TBZ9	C7orf62	0	1	NAN	1	NAN	NAN	NAN	NAN	1	0	0	0	0	0
NSB	Q9NZT1	CALML5	32.88	1	NAN	1	NAN	NAN	3	NAN	1	3	23.1768	16.5746	12.8954	17.5489
NSB	O43852	CALU	18.73	4	NAN	4	6	NAN	NAN	NAN	10	0	37.6623	17.9558	14.8418	23.4867
NSB	Q86VP6	CAND1	1.71	1	NAN	NAN	2	NAN	NAN	NAN	2	0	4.5954	1.9337	21.4112	9.31343
NSB	Q15517	CDSN	6.8	1	1	1	NAN	NAN	1	1	2	2	3.4965	1.65746	11.1922	5.44873
NSB	P62633	CNBP	0	1	NAN	1	NAN	NAN	NAN	NAN	1	0	0.1998	0.552486	3.89294	1.54841
NSB	Q9HCP0	CSNK1G1	6.8	1	2	NAN	NAN	NAN	NAN	NAN	2	0	0	0	0.243309	0.081103
NSB	P01040	CSTA	59.18	1	1	NAN	NAN	NAN	2	NAN	1	2	11.4885	6.07735	10.9489	9.50492
NSB	P35222	CTNNB1	22.28	3	6	NAN	NAN	NAN	NAN	NAN	6	0	0.2997	0.552486	7.29927	2.71715
NSB	Q8NCG7	DAGLB	0	1	1	NAN	NAN	NAN	NAN	NAN	1	0	0	0	0	0
NSB	P81605	DCD	22.73	4	NAN	5	NAN	NAN	4	NAN	5	4	74.4256	59.9448	43.309	59.2264
NSB	O00571	DDX3X	9.37	1	2	NAN	NAN	NAN	NAN	NAN	2	0	54.7453	43.3702	51.5815	49.899
NSB	P31689	DNAJA1	39.04	1	NAN	NAN	1	NAN	NAN	NAN	1	0	23.7762	6.35359	27.9805	19.3701
NSB	Q96EY1	DNAJA3	23.33	1	NAN	NAN	2	NAN	NAN	NAN	2	0	19.2807	4.14365	8.0292	10.4845
NSB	Q9UBS4	DNAJB11	30.45	1	1	NAN	NAN	NAN	NAN	NAN	1	0	9.69031	1.38122	12.6521	7.90786
NSB	O00115	DNASE2	3	1	NAN	NAN	1	NAN	NAN	NAN	1	0	0	0	0	0
NSB	P15924	DSP	9.16	10	4	NAN	14	NAN	5	NAN	18	5	45.8541	41.989	30.6569	39.5
NSB	P60981	DSTN	46.67	1	NAN	NAN	NAN	NAN	2	NAN	0	2	0.1998	0	10.219	3.47293
NSB	P60842	EIF4A1	2	1	2	NAN	NAN	NAN	NAN	NAN	2	0	4.6953	4.41989	46.2287	18.448
NSB	P06733	ENO1	47.7	6	10	NAN	NAN	NAN	2	NAN	10	2	9.49051	9.66851	54.2579	24.4723
NSB	P07814	EPRS	1.5	2	NAN	2	NAN	NAN	NAN	NAN	2	0	7.89211	8.01105	38.1995	18.0342
NSB	Q5D862	FLG2	5.31	5	NAN	NAN	5	NAN	8	NAN	5	8	25.4745	19.337	21.1679	21.9931
NSB	O75955	FLOT1	5.62	3	4	NAN	NAN	NAN	NAN	NAN	4	0	1.1988	0.552486	3.89294	1.88141
NSB	P04406	GAPDH	48.06	7	15	NAN	3	NAN	6	NAN	18	6	61.8382	52.4862	60.3406	58.2217
NSB	P63244	GNB2L1	13.88	2	NAN	NAN	3	NAN	NAN	NAN	3	0	24.975	23.2044	32.8467	27.0087
NSB	Q14956	GPNMB	2	3	5	NAN	1	NAN	NAN	NAN	6	0	0	0	0.486618	0.162206
NSB	Q8IZF2	GPR116	2.7	2	3	NAN	NAN	NAN	NAN	NAN	3	0	0	0	0	0
NSB	P28799	GRN	6.58	10	22	14	5	2	10	5	41	17	10.2897	65.4696	2.18978	25.983
NSB	P07305	H1F0	4.64	2	NAN	2	NAN	NAN	NAN	NAN	2	0	53.4466	36.7403	7.78589	32.6576
NSB	O75367	H2AFY	18	2	5	NAN	NAN	NAN	NAN	NAN	5	0	71.029	67.1271	16.545	51.567
NSB	P16402	HIST1H1D	34.84	17	13	52	2	NAN	4	NAN	67	4	0.599401	0.276243	72.5061	24.4606
NSB	P0C0S8	HIST1H2AG	7	4	24	NAN	2	2	1	NAN	26	3	0	0	65.9367	21.9789
NSB	P68431	HIST1H3A	16.91	4	15	NAN	NAN	2	NAN	NAN	15	2	71.029	65.1934	34.7932	57.0052
NSB	P07910	HNRNPC	20.59	3	10	NAN	NAN	NAN	NAN	NAN	10	0	73.4266	67.4033	43.7956	61.5418
NSB	P52597	HNRNPF	2	1	1	NAN	NAN	NAN	NAN	NAN	1	0	62.9371	47.5138	59.1241	56.525
NSB	P31943	HNRNPH1	16.26	1	1	NAN	NAN	NAN	NAN	NAN	1	0	87.9121	77.3481	63.9903	76.4168
NSB	P52272	HNRNPM	8.08	3	4	NAN	1	NAN	NAN	NAN	5	0	81.7183	67.1271	53.528	67.4578
NSB	Q86YZ3	HRNR	12.63	8	2	NAN	17	NAN	16	NAN	19	16	43.0569	43.0939	28.7105	38.2871
NSB	Q53GQ0	HSD17B12	17.95	1	NAN	1	NAN	NAN	NAN	NAN	1	0	9.19081	2.20994	6.56934	5.99003
NSB	P07900	HSP90AA1	41.12	11	18	2	1	NAN	NAN	NAN	21	0	25.2747	23.2044	66.18	38.2197
NSB	P08238	HSP90AB1	41.57	9	17	2	NAN	NAN	NAN	NAN	19	0	43.3566	31.2155	67.3966	47.3229
NSB	P0DMV8	HSPA1A	56.94	10	27	NAN	NAN	NAN	1	NAN	27	1	92.3077	84.5304	96.1071	90.9817
NSB	P34931	HSPA1L	31.51	6	17	NAN	NAN	NAN	1	NAN	17	1	1.7982	0.276243	94.6472	32.2405
NSB	P11021	HSPA5	57.19	6	11	1	2	NAN	2	NAN	14	2	78.9211	58.8398	87.5912	75.1174
NSB	P38646	HSPA9	69.07	7	13	1	NAN	NAN	NAN	NAN	14	0	78.6214	57.7348	74.6959	70.3507
NSB	P61604	HSPE1	45.1	1	1	NAN	NAN	NAN	NAN	NAN	1	0	0.599401	0.828729	20.6813	7.3698
NSB	P01857	IGHG1	45.45	28	390	1	2	93	NAN	NAN	393	93	82.3177	67.9558	0	50.0912
NSB	P01859	IGHG2	5	19	319	NAN	NAN	4	NAN	NAN	319	4	5.49451	25.4144	0	10.303
NSB	P01834	IGKC	80.19	11	484	NAN	NAN	118	NAN	NAN	484	118	78.7213	38.9503	0	39.2239
NSB	Q9NPH3	IL1RAP	3.51	1	1	NAN	NAN	NAN	NAN	NAN	1	0	0	0	0	0
NSB	P14923	JUP	45.23	6	10	NAN	3	NAN	2	NAN	13	2	26.5734	32.5967	26.5207	28.5636
NSB	Q14974	KPNB1	17.01	1	NAN	NAN	1	NAN	NAN	NAN	1	0	13.4865	7.73481	39.1727	20.1314
NSB	Q5T749	KPRP	5.35	7	10	NAN	5	NAN	11	NAN	15	11	11.1888	11.6022	14.5985	12.4632
NSB	P02533	KRT14	61.86	20	53	NAN	25	6	44	NAN	78	50	86.2138	84.5304	69.0998	79.948
NSB	P19012	KRT15	5	6	18	NAN	14	2	18	NAN	32	20	4.3956	3.03867	57.9075	21.7806
NSB	P08779	KRT16	61.31	17	41	NAN	21	4	37	NAN	62	41	59.9401	57.4586	66.6667	61.3551
NSB	Q04695	KRT17	47.45	13	24	NAN	25	2	17	NAN	49	19	42.6573	45.8564	60.3406	49.6181
NSB	P05783	KRT18	31.4	3	9	1	4	1	4	NAN	14	5	51.3487	38.1215	57.9075	49.1259
NSB	P13647	KRT5	45.42	21	38	1	27	15	71	NAN	66	86	81.6184	88.9503	68.6131	79.7273
NSB	P04259	KRT6B	50.18	19	47	1	31	13	100	NAN	79	113	29.7702	23.7569	77.6156	43.7142
NSB	P08729	KRT7	47.76	4	13	NAN	4	1	41	NAN	17	42	0.699301	0.276243	37.7129	12.8961
NSB	Q7RTS7	KRT74	2	3	11	NAN	3	1	5	NAN	14	6	0.3996	0.276243	30.1703	10.2821
NSB	Q7Z794	KRT77	10.38	6	36	NAN	75	1	14	NAN	111	15	16.7832	14.9171	79.0754	36.9253
NSB	Q8N1N4	KRT78	6.54	6	3	NAN	7	NAN	6	NAN	10	6	17.2827	22.6519	19.9513	19.962
NSB	P05787	KRT8	35.82	8	19	11	10	1	48	NAN	40	49	62.4376	50	57.6642	56.7006
NSB	P78385	KRT83	4	4	5	NAN	1	NAN	NAN	NAN	6	0	1.6983	3.59116	9.73236	5.00727
NSB	Q9NSB2	KRT84	2	3	7	NAN	2	1	NAN	NAN	9	1	3.6963	0.828729	35.5231	13.3494
NSB	P78386	KRT85	8	4	7	NAN	1	NAN	NAN	NAN	8	0	3.3966	2.76243	8.75912	4.97272
NSB	O43790	KRT86	4	9	12	NAN	1	NAN	NAN	NAN	13	0	2.7972	3.59116	9.97567	5.45468
NSB	P00338	LDHA	17.47	1	NAN	NAN	1	NAN	NAN	NAN	1	0	5.79421	4.41989	34.0633	14.7591
NSB	P07195	LDHB	21.86	1	NAN	NAN	1	NAN	NAN	NAN	1	0	7.99201	7.45856	39.9027	18.4511
NSB	Q9BXB1	LGR4	5.15	2	2	NAN	NAN	NAN	NAN	NAN	2	0	0	0	0.243309	0.081103
NSB	P02545	LMNA	34.64	3	NAN	3	NAN	NAN	NAN	NAN	3	0	41.4585	23.7569	22.3844	29.2
NSB	Q8NF37	LPCAT1	23.03	1	2	NAN	NAN	NAN	NAN	NAN	2	0	0.799201	0.276243	1.70316	0.926202
NSB	Q12912	LRMP	4.5	1	NAN	2	1	NAN	1	1	3	2	0	0	0	0
NSB	Q14244	MAP7	19.49	2	NAN	2	NAN	NAN	NAN	NAN	2	0	0	0	10.219	3.40633
NSB	P56192	MARS	7.89	1	NAN	1	2	NAN	NAN	NAN	3	0	5.09491	4.97238	26.0341	12.0338
NSB	P33993	MCM7	1	1	1	NAN	1	NAN	NAN	NAN	2	0	28.0719	16.2983	29.927	24.7658
NSB	P40926	MDH2	36.98	1	1	NAN	NAN	NAN	NAN	NAN	1	0	1.0989	1.38122	25.0608	9.18031
NSB	P14174	MIF	35.65	2	4	NAN	1	NAN	2	NAN	5	2	0	0.276243	11.9221	4.06613
NSB	P43490	NAMPT	4	1	1	NAN	NAN	NAN	NAN	NAN	1	0	0.3996	0	8.27251	2.8907
NSB	P19338	NCL	25.77	1	NAN	NAN	NAN	NAN	1	NAN	0	1	73.9261	72.9282	63.5036	70.1193
NSB	Q9BT67	NDFIP1	19	1	NAN	NAN	NAN	1	NAN	NAN	0	1	0	0	0.243309	0.081103
NSB	Q9NV92	NDFIP2	7.7	1	2	NAN	NAN	NAN	NAN	NAN	2	0	0	0	0	0
NSB	P15531	NME1	48.03	1	NAN	NAN	1	NAN	NAN	NAN	1	0	3.1968	0.828729	29.927	11.3175
NSB	P22392	NME2	61.18	1	NAN	NAN	1	NAN	NAN	NAN	1	0	1.6983	0.552486	22.6277	8.29284
NSB	P06748	NPM1	33.67	2	NAN	NAN	NAN	NAN	3	NAN	0	3	71.3287	61.0497	61.3139	64.5641
NSB	Q15070	OXA1L	2.3	1	NAN	NAN	1	NAN	NAN	NAN	1	0	0.0999001	0	1.21655	0.438815
NSB	P22234	PAICS	3	1	1	NAN	NAN	NAN	NAN	NAN	1	0	0.2997	0.276243	25.7908	8.7889
NSB	Q96HC4	PDLIM5	11.8	1	NAN	NAN	2	NAN	NAN	NAN	2	0	0	0	6.56934	2.18978
NSB	P07737	PFN1	40	2	3	NAN	NAN	NAN	NAN	NAN	3	0	2.6973	2.76243	36.0097	13.8232
NSB	P78527	PRKDC	9.93	6	2	3	6	NAN	NAN	NAN	11	0	68.6314	59.9448	42.5791	57.0517
NSB	P62191	PSMC1	20.68	1	NAN	NAN	1	NAN	NAN	NAN	1	0	1.998	0.552486	23.1144	8.55495
NSB	Q13200	PSMD2	15.53	1	1	NAN	NAN	NAN	NAN	NAN	1	0	16.7832	2.20994	30.1703	16.3878
NSB	Q9Y3E5	PTRH2	2.8	1	1	NAN	NAN	NAN	NAN	NAN	1	0	2.4975	0	1.94647	1.48132
NSB	Q5XKP0	QIL1	0	1	NAN	NAN	1	NAN	NAN	NAN	1	0	0	0	1.21655	0.405515
NSB	P62820	RAB1A	22.44	3	3	NAN	NAN	NAN	NAN	NAN	3	0	0.999001	3.03867	16.7883	6.942
NSB	P61006	RAB8A	5	2	2	NAN	NAN	NAN	NAN	NAN	2	0	0.499501	0.552486	11.9221	4.32471
NSB	P51151	RAB9A	10	1	1	NAN	NAN	NAN	NAN	NAN	1	0	0	0	0.973236	0.324412
NSB	Q14257	RCN2	12.62	4	NAN	NAN	4	NAN	NAN	NAN	4	0	64.3357	41.1602	30.6569	45.3843
NSB	P27635	RPL10	55.14	2	1	NAN	2	NAN	NAN	NAN	3	0	47.0529	35.3591	35.5231	39.3117
NSB	P62913	RPL11	33.15	2	1	4	5	NAN	NAN	NAN	10	0	79.1209	63.5359	50.8516	64.5028
NSB	P18621	RPL17	66.85	1	NAN	1	1	NAN	NAN	NAN	2	0	60.4396	47.5138	46.2287	51.394
NSB	Q07020	RPL18	31.38	1	1	NAN	NAN	NAN	NAN	NAN	1	0	82.7173	75.9669	46.472	68.3854
NSB	P46778	RPL21	44.38	5	NAN	7	2	NAN	NAN	NAN	9	0	29.97	26.7956	32.8467	29.8708
NSB	P62829	RPL23	70.71	4	14	3	7	NAN	NAN	NAN	24	0	53.6464	44.1989	59.1241	52.3231
NSB	P83731	RPL24	38.85	11	1	20	6	NAN	2	NAN	27	2	72.7273	61.0497	47.4453	60.4074
NSB	P61254	RPL26	49.66	5	3	9	6	NAN	4	NAN	18	4	48.951	40.3315	34.3066	41.1964
NSB	P61353	RPL27	44.85	1	NAN	NAN	2	NAN	NAN	NAN	2	0	70.7293	68.232	38.6861	59.2158
NSB	P46776	RPL27A	48.65	1	1	2	NAN	NAN	NAN	NAN	3	0	70.8292	65.7459	48.1752	61.5834
NSB	P46779	RPL28	69.34	4	2	5	1	NAN	NAN	NAN	8	0	24.7752	18.5083	26.5207	23.2681
NSB	P62888	RPL30	73.91	1	1	NAN	NAN	NAN	NAN	NAN	1	0	56.4436	50	27.0073	44.4836
NSB	P62899	RPL31	41.6	1	NAN	1	NAN	NAN	NAN	NAN	1	0	47.5524	42.8177	41.3625	43.9109
NSB	P62910	RPL32	57.04	3	NAN	4	1	NAN	NAN	NAN	5	0	30.4695	26.2431	17.5182	24.7436
NSB	P42766	RPL35	36.59	2	3	2	NAN	NAN	NAN	NAN	5	0	37.5624	24.3094	37.9562	33.276
NSB	P83881	RPL36A	8	1	1	1	1	NAN	NAN	NAN	3	0	16.7832	5.52486	19.708	14.0054
NSB	P61513	RPL37A	65.22	1	NAN	1	1	NAN	NAN	NAN	2	0	3.5964	2.48619	23.8443	9.97562
NSB	P62891	RPL39	41.18	1	NAN	1	NAN	NAN	1	NAN	1	1	0	0	14.8418	4.94728
NSB	P18124	RPL7	33.87	1	NAN	NAN	1	NAN	1	NAN	1	1	73.6264	62.9834	42.5791	59.7296
NSB	P62424	RPL7A	52.63	3	NAN	3	3	NAN	NAN	NAN	6	0	75.9241	73.7569	47.9319	65.871
NSB	P62917	RPL8	34.24	1	1	1	1	NAN	NAN	NAN	3	0	29.97	40.3315	38.1995	36.167
NSB	P05387	RPLP2	69.57	1	NAN	NAN	1	NAN	NAN	NAN	1	0	78.9211	77.6243	52.3114	69.6189
NSB	P62280	RPS11	68.35	8	1	15	5	NAN	1	NAN	21	1	50.6494	37.2928	36.7397	41.5606
NSB	P25398	RPS12	39.39	3	1	3	3	NAN	NAN	NAN	7	0	16.1838	8.28729	37.4696	20.6469
NSB	P62263	RPS14	41.06	3	3	3	1	NAN	NAN	NAN	7	0	75.2248	62.1547	63.017	66.7988
NSB	P62249	RPS16	60.27	5	3	7	9	NAN	NAN	NAN	19	0	60.04	48.3425	51.3382	53.2402
NSB	P60866	RPS20	29.41	1	NAN	NAN	1	NAN	NAN	NAN	1	0	54.2458	37.0166	43.5523	44.9382
NSB	P62266	RPS23	48.25	3	6	6	2	NAN	NAN	NAN	14	0	70.03	67.6796	38.9294	58.8797
NSB	P62851	RPS25	34.4	2	NAN	3	1	NAN	NAN	NAN	4	0	69.1309	64.9171	47.6886	60.5789
NSB	Q71UM5	RPS27L	41.67	2	2	1	2	NAN	NAN	NAN	5	0	2.7972	1.9337	40.3893	15.0401
NSB	P62273	RPS29	78.57	3	NAN	8	1	NAN	2	1	9	3	0.499501	1.9337	15.3285	5.92056
NSB	P23396	RPS3	89.71	8	8	1	12	NAN	NAN	NAN	21	0	86.6134	78.1768	64.7202	76.5035
NSB	P62701	RPS4X	75.29	4	8	NAN	4	NAN	NAN	NAN	12	0	75.6244	71.8232	54.7445	67.3974
NSB	P08865	RPSA	29.49	1	1	NAN	NAN	NAN	NAN	NAN	1	0	13.1868	8.01105	38.9294	20.0424
NSB	Q9Y265	RUVBL1	31.58	2	2	NAN	NAN	NAN	NAN	NAN	2	0	11.6883	3.59116	36.983	17.4208
NSB	Q9Y230	RUVBL2	11.23	2	2	NAN	NAN	NAN	NAN	NAN	2	0	9.79021	4.14365	34.3066	16.0801
NSB	P31949	S100A11	43.81	1	NAN	NAN	NAN	NAN	1	NAN	0	1	1.1988	0.276243	9.48905	3.6547
NSB	P06702	S100A9	80.7	1	NAN	1	1	NAN	NAN	NAN	2	0	9.79021	6.90608	14.5985	10.4316
NSB	Q15437	SEC23B	6.8	1	1	NAN	NAN	NAN	NAN	NAN	1	0	0.1998	0.552486	7.29927	2.68385
NSB	P50454	SERPINH1	24.64	1	1	NAN	NAN	NAN	NAN	NAN	1	0	4.5954	0.276243	18.9781	7.94992
NSB	P23246	SFPQ	36.07	3	2	3	13	NAN	5	NAN	18	5	68.032	75.1381	48.9051	64.0251
NSB	Q9BXP2	SLC12A9	2.3	1	2	NAN	NAN	NAN	NAN	NAN	2	0	0	0	0	0
NSB	P53007	SLC25A1	22.51	2	NAN	NAN	4	NAN	NAN	NAN	4	0	17.6823	5.24862	10.219	11.05
NSB	Q02978	SLC25A11	33.12	1	4	NAN	1	NAN	NAN	NAN	5	0	19.3806	11.6022	13.382	14.7883
NSB	Q00325	SLC25A3	15.19	1	2	NAN	NAN	NAN	NAN	NAN	2	0	42.3576	29.2818	31.6302	34.4232
NSB	P05141	SLC25A5	60.07	7	17	3	13	NAN	NAN	NAN	33	0	70.4296	64.0884	54.2579	62.9253
NSB	P12236	SLC25A6	63.76	6	9	NAN	12	NAN	NAN	NAN	21	0	57.2428	46.1326	48.9051	50.7602
NSB	Q96K37	SLC35E1	6.3	1	2	NAN	NAN	NAN	NAN	NAN	2	0	0	0	0.973236	0.324412
NSB	O95721	SNAP29	0	1	NAN	NAN	NAN	NAN	1	NAN	0	1	0	0	7.29927	2.43309
NSB	Q04837	SSBP1	33.11	2	NAN	NAN	2	NAN	NAN	NAN	2	0	26.3736	19.0608	18.9781	21.4708
NSB	Q658P3	STEAP3	4.71	1	1	NAN	NAN	NAN	NAN	NAN	1	0	0.0999001	0	0	0.0333
NSB	Q12846	STX4	1.5	1	1	NAN	NAN	NAN	NAN	NAN	1	0	0	0	0	0
NSB	O43752	STX6	16.08	1	1	NAN	NAN	NAN	NAN	NAN	1	0	0.0999001	0	0.729927	0.276609
NSB	Q92537	SUSD6	4.62	1	2	NAN	NAN	NAN	NAN	NAN	2	0	0	0	#DIV/0!	#DIV/0!
NSB	Q9Y6J9	TAF6L	4.4	1	2	NAN	NAN	NAN	NAN	NAN	2	0	0	0	2.18978	0.729927
NSB	Q15370	TCEB2	61.86	1	1	NAN	NAN	NAN	NAN	NAN	1	0	2.997	0.828729	4.37956	2.7351
NSB	Q08188	TGM3	1.88	3	NAN	NAN	5	NAN	1	NAN	5	1	8.49151	4.97238	9.00243	7.48877
NSB	P29401	TKT	3.53	1	NAN	NAN	1	NAN	NAN	NAN	1	0	0.899101	0.276243	12.4088	4.52803
NSB	Q9BXS4	TMEM59	16.41	2	2	NAN	NAN	NAN	NAN	NAN	2	0	0	0	0	0
NSB	O00220	TNFRSF10A	2	1	2	NAN	NAN	NAN	NAN	NAN	2	0	0	0	0	0
NSB	P19474	TRIM21	4	3	10	NAN	NAN	NAN	NAN	NAN	10	0	9.59041	45.3039	35.5231	30.1391
NSB	Q9HCX4	TRPC7	0	1	2	NAN	NAN	NAN	NAN	NAN	2	0	0	0	0.243309	0.081103
NSB	Q9BQE3	TUBA1C	4	10	35	6	11	NAN	1	NAN	52	1	21.5784	7.73481	94.6472	41.3201
NSB	P68366	TUBA4A	57.37	10	34	NAN	7	NAN	NAN	NAN	41	0	1.8981	1.38122	91.7275	31.6689
NSB	P07437	TUBB	60.81	15	40	6	12	NAN	NAN	NAN	58	0	93.5065	86.4641	92.944	90.9715
NSB	Q9H4B7	TUBB1	4	3	8	NAN	NAN	NAN	NAN	NAN	8	0	0	0	70.8029	23.601
NSB	Q13885	TUBB2A	43.82	9	19	4	7	NAN	NAN	NAN	30	0	14.3856	13.5359	90.5109	39.4775
NSB	P68371	TUBB4B	56.85	11	25	5	12	NAN	NAN	NAN	42	0	82.3177	51.105	91.4842	74.9689
NSB	Q9BUF5	TUBB6	4	4	10	NAN	NAN	NAN	NAN	NAN	10	0	26.7732	12.1547	77.129	38.6856
NSB	P10599	TXN	38.1	2	NAN	NAN	2	NAN	2	NAN	2	2	18.1818	8.56354	42.3358	23.027
NSB	P51809	VAMP7	9.55	1	1	NAN	NAN	NAN	NAN	NAN	1	0	0	0	0	0
NSB	Q96JH7	VCPIP1	0	1	NAN	NAN	NAN	NAN	NAN	1	0	1	0	0	5.10949	1.70316
NSB	P08670	VIM	5.79	1	NAN	NAN	1	NAN	NAN	NAN	1	0	93.2068	90.3315	62.5304	82.0229
NSB	Q5T750	XP32	8.4	2	1	NAN	NAN	NAN	2	NAN	1	2	0	0	6.56934	2.18978
NSB	P67809	YBX1	74.38	1	NAN	1	NAN	NAN	NAN	NAN	1	0	50.3497	45.0276	56.691	50.6894
NSB	P16989	YBX3	66.67	1	NAN	1	NAN	NAN	NAN	NAN	1	0	21.1788	23.2044	43.5523	29.3119
NSB	P07947	YES1	12.34	3	3	NAN	NAN	NAN	NAN	NAN	3	0	0	0	7.05596	2.35199
NSB	P63104	YWHAZ	42.45	1	1	NAN	NAN	NAN	NAN	NAN	1	0	19.3806	12.4309	43.7956	25.2024
NSB	Q9Y397	ZDHHC9	9.34	1	1	NAN	NAN	NAN	NAN	NAN	1	0	0	0	0.243309	0.081103
NSB	Q3LI72	KRTAP19-5	7	1	3	NAN	NAN	NAN	NAN	NAN	3	0	0.0999001	0	0	0.0333
NSB	A8MTY7	KRTAP9-7	9.1	2	4	NAN	NAN	NAN	NAN	NAN	4	0	0	0	0	0

## Sheet: Supplementary Table S5
Supplementary Table S5. Identified protein list of EGFR interactome in H1975.
Subgroup was annontated as 0: EGFR, 1: transport, 2: kinase, 3: cell adhesion, 4: receptor & modulator, 5: protein folding and assembling, 6: ubiquitin ligase, 7: metabolism, 8: proteasome, NSB: non-specific binding
Subgroup	Accession	Gene	percent coverage	numPepsUniq	Spectral Count: EGFR			Spectral Count: IgG			Sum of Spectral Count		Contaminant Frequency
					Re01	Re02	Re03	Re01	Re02	Re03	EGFR	IgG	Fab	FIgG	FCRAPome	AVE Freq.
0	P00533	EGFR	52.89	117	606	299	356	1	NAN	NAN	1261	1	0	0	3.89294	1.29765
1	Q12983	BNIP3	6	2	3	2	NAN	NAN	NAN	NAN	5	0	0	0	0	0
1	P07333	CSF1R	1	3	4	NAN	NAN	NAN	NAN	NAN	4	0	0	0	0.729927	0.243309
1	Q9UK22	FBXO2	43.58	2	6	NAN	NAN	NAN	NAN	NAN	6	0	0	0	0.486618	0.162206
1	P04439	HLA-A	8.3	2	4	NAN	NAN	NAN	NAN	NAN	4	0	0	0	7.29927	2.43309
1	P10319	HLA-B	8.3	2	5	NAN	NAN	NAN	NAN	NAN	5	0	0.2997	0	4.62287	1.64086
1	P08581	MET	8.2	3	5	NAN	NAN	NAN	NAN	NAN	5	0	0	0	0	0
1	Q9NZM1	MYOF	2.43	32	62	NAN	NAN	NAN	NAN	NAN	62	0	0	0	3.64964	1.21655
1	Q9NR12	PDLIM7	1	3	3	2	6	NAN	NAN	1	11	1	0	0	3.89294	1.29765
1	P51148	RAB5C	5	3	4	NAN	NAN	NAN	NAN	NAN	4	0	1.5984	0.828729	14.8418	5.75633
1	O60493	SNX3	27.78	2	7	1	NAN	NAN	NAN	NAN	8	0	0	0	2.6764	0.892133
1	Q13501	SQSTM1	20.23	3	6	NAN	NAN	NAN	NAN	NAN	6	0	1.2987	1.10497	11.4355	4.61307
1	P02786	TFRC	36.71	15	36	NAN	NAN	NAN	NAN	NAN	36	0	0	1.65746	11.4355	4.36433
1	P37173	TGFBR2	16.58	4	5	NAN	NAN	NAN	NAN	NAN	5	0	0	0	0	0
1	Q9NP79	VTA1	6.5	2	NAN	2	8	NAN	NAN	1	10	1	0	0	2.18978	0.729927
1	P18085	ARF4	51.67	3	8	NAN	NAN	NAN	NAN	NAN	8	0	2.2977	1.10497	16.3017	6.56813
1	Q01628	IFITM3	18.8	1	2	1	NAN	NAN	NAN	NAN	3	0	0	0	0.486618	0.162206
1	Q9UKX7	NUP50	3.2	2	NAN	2	3	NAN	NAN	NAN	5	0	0.599401	0.276243	9.24574	3.3738
1	A8CG34	POM121C	1	2	NAN	1	3	NAN	NAN	NAN	4	0	0.0999001	0.276243	5.3528	1.90965
1	P51151	RAB9A	10	3	6	NAN	NAN	NAN	NAN	NAN	6	0	0	0	0.973236	0.324412
1	Q6PJF5	RHBDF2	4.56	4	6	NAN	NAN	NAN	NAN	NAN	6	0	0	0	0	0
1	O94955	RHOBTB3	4.7	4	5	NAN	NAN	NAN	NAN	NAN	5	0	0	0	0	0
1	Q99584	S100A13	11.22	3	2	4	2	NAN	NAN	NAN	8	0	3.6963	0.276243	0.243309	1.40529
1	Q15436	SEC23A	3	1	4	NAN	NAN	NAN	NAN	NAN	4	0	0.2997	0.552486	7.78589	2.87936
1	Q96L92	SNX27	7	5	8	NAN	NAN	NAN	NAN	NAN	8	0	0	0	0.486618	0.162206
1	Q9Y5X2	SNX8	2	2	4	NAN	NAN	NAN	NAN	NAN	4	0	0	0	0	0
1	O15438	ABCC3	1	2	3	NAN	NAN	NAN	NAN	1	3	1	0	0	0.729927	0.243309
1	P20020	ATP2B1	1.99	3	4	NAN	NAN	NAN	NAN	NAN	4	0	1.1988	0.276243	2.91971	1.46492
1	P23634	ATP2B4	2.5	2	3	1	NAN	NAN	NAN	NAN	4	0	0	0	3.16302	1.05434
1	P98194	ATP2C1	4.5	3	4	NAN	NAN	NAN	NAN	NAN	4	0	0	0	0	0
1	P04899	GNAI2	3	2	4	NAN	NAN	NAN	NAN	NAN	4	0	0.599401	0.552486	12.1655	4.43911
1	Q9UBP9	GULP1	6	2	3	NAN	1	NAN	NAN	NAN	4	0	0.1998	0	0	0.0666001
1	Q15046	KARS	2	3	4	NAN	NAN	NAN	NAN	NAN	4	0	1.8981	0.276243	17.0316	6.40199
1	P55011	SLC12A2	1	4	8	NAN	NAN	NAN	NAN	NAN	8	0	0	0	1.21655	0.405515
1	Q9Y666	SLC12A7	1	5	8	NAN	NAN	NAN	NAN	NAN	8	0	0	0	0	0
1	O15427	SLC16A3	12.69	1	1	2	1	NAN	NAN	NAN	4	0	0	0	2.6764	0.892133
1	P08195	SLC3A2	20.32	4	5	NAN	NAN	NAN	NAN	NAN	5	0	7.09291	1.65746	14.1119	7.62076
1	P04920	SLC4A2	1	4	9	NAN	NAN	NAN	NAN	NAN	9	0	0	0	0	0
1	P27105	STOM	5.1	2	2	NAN	NAN	NAN	NAN	NAN	2	0	0	0	2.18978	0.729927
2	P06493	CDK1	9.76	3	6	NAN	1	NAN	NAN	NAN	7	0	0.699301	0	19.708	6.80244
2	Q08345	DDR1	11.5	1	1	NAN	NAN	NAN	NAN	NAN	1	0	0	0	0	0
2	P29317	EPHA2	19.77	13	29	2	3	NAN	NAN	NAN	34	0	0	0	4.37956	1.45985
2	P54760	EPHB4	4.86	3	5	NAN	1	NAN	NAN	NAN	6	0	0	0	0.729927	0.243309
2	P04626	ERBB2	11.79	5	10	3	3	NAN	NAN	NAN	16	0	0	0	0.243309	0.081103
2	P11362	FGFR1	1	1	1	NAN	NAN	NAN	NAN	NAN	1	0	0	0	3.64964	1.21655
2	P23458	JAK1	22.27	7	14	NAN	NAN	NAN	NAN	NAN	14	0	0.3996	0.828729	3.40633	1.54489
2	P07948	LYN	7.23	3	5	NAN	NAN	NAN	NAN	NAN	5	0	0.0999001	0	5.10949	1.73646
3	P35221	CTNNA1	25.06	5	11	NAN	1	NAN	NAN	NAN	12	0	0.2997	0.276243	8.27251	2.94948
3	O60716	CTNND1	19.73	1	1	NAN	NAN	NAN	NAN	NAN	1	0	0.2997	0	7.78589	2.6952
3	Q14126	DSG2	11.45	9	21	NAN	2	NAN	NAN	NAN	23	0	0.0999001	0	9.00243	3.03411
3	Q86SQ4	GPR126	2.7	2	1	3	NAN	NAN	NAN	NAN	4	0	0	0	0	0
3	Q96J84	KIRREL	12.2	6	9	3	5	NAN	NAN	NAN	17	0	0	0	0.243309	0.081103
3	P09382	LGALS1	22.22	7	32	2	6	6	NAN	NAN	40	6	0.1998	0	9.73236	3.31072
3	P17931	LGALS3	3	4	10	NAN	NAN	NAN	NAN	NAN	10	0	0.0999001	0.552486	2.91971	1.1907
3	Q9Y5H3	PCDHGA10	3.2	6	10	NAN	1	NAN	NAN	NAN	11	0	0	0	0	0
3	Q9UN70	PCDHGC3	7.39	7	12	NAN	1	NAN	NAN	NAN	13	0	0	0	0	0
3	P10586	PTPRF	21.55	4	7	NAN	NAN	NAN	NAN	NAN	7	0	0	0	0.243309	0.081103
3	Q13509	TUBB3	31.33	20	74	13	11	8	NAN	1	98	9	4.4955	1.65746	0	2.05099
3	Q15942	ZYX	2.8	5	8	1	8	NAN	NAN	2	17	2	0	0	16.3017	5.4339
4	Q9UJM3	ERRFI1	71.21	14	38	17	34	NAN	NAN	NAN	89	0	0	0	0	0
4	Q13643	FHL3	4	3	4	NAN	NAN	NAN	NAN	NAN	4	0	0	0	2.91971	0.973236
4	P62993	GRB2	64.06	5	7	3	5	NAN	NAN	NAN	15	0	0.0999001	0	1.70316	0.601021
4	P51858	HDGF	5.2	2	NAN	2	2	NAN	NAN	NAN	4	0	1.3986	0.276243	10.4623	4.04571
4	Q9ULH0	KIDINS220	1	5	6	NAN	NAN	NAN	NAN	NAN	6	0	0.0999001	0	4.37956	1.49315
4	Q6PID8	KLHDC10	12.12	4	8	NAN	NAN	NAN	NAN	NAN	8	0	0	0	0	0
4	P46531	NOTCH1	1	3	5	NAN	NAN	NAN	NAN	NAN	5	0	0	0	0.729927	0.243309
4	Q04721	NOTCH2	5.99	8	17	NAN	2	NAN	NAN	NAN	19	0	0	0	1.70316	0.567721
4	Q9UM47	NOTCH3	1.68	2	3	NAN	NAN	NAN	NAN	NAN	3	0	0	0	0.486618	0.162206
4	P29353	SHC1	3.6	8	18	1	4	NAN	NAN	NAN	23	0	0	0	2.18978	0.729927
4	P15260	IFNGR1	31.08	4	9	NAN	NAN	NAN	NAN	NAN	9	0	0	0	0	0
4	Q8TEX9	IPO4	2.68	7	8	NAN	NAN	NAN	NAN	NAN	8	0	2.2977	1.9337	6.81265	3.68135
4	Q96P70	IPO9	20.37	2	5	NAN	NAN	NAN	NAN	NAN	5	0	4.6953	1.65746	6.32603	4.22627
4	P16144	ITGB4	27.77	6	9	NAN	1	NAN	NAN	NAN	10	0	0	0	0	0
4	Q7Z4F1	LRP10	15.85	6	22	NAN	1	NAN	NAN	NAN	23	0	0	0	0	0
4	Q9Y561	LRP12	10.13	3	4	NAN	NAN	NAN	NAN	NAN	4	0	0	0	0	0
4	Q86X29	LSR	18.18	3	4	NAN	NAN	NAN	NAN	NAN	4	0	0	0	0.973236	0.324412
4	Q99650	OSMR	18.08	3	8	NAN	1	NAN	NAN	NAN	9	0	0	0	0.486618	0.162206
4	O15031	PLXNB2	41.35	5	7	NAN	NAN	NAN	NAN	NAN	7	0	0	0	0.486618	0.162206
4	P23469	PTPRE	19.14	4	6	NAN	NAN	NAN	NAN	NAN	6	0	0	0	0	0
4	O75509	TNFRSF21	20.61	1	1	NAN	NAN	NAN	NAN	NAN	1	0	0	0	0	0
4	P41250	GARS	1	3	6	NAN	NAN	NAN	NAN	NAN	6	0	0.2997	0.276243	12.1655	4.24713
4	P63092	GNAS	17.77	2	4	NAN	NAN	NAN	NAN	NAN	4	0	0.0999001	0	13.382	4.49397
4	P62873	GNB1	5	4	4	NAN	NAN	NAN	NAN	NAN	4	0	10.2897	1.38122	14.3552	8.67539
4	P62879	GNB2	15.29	8	15	NAN	NAN	NAN	NAN	NAN	15	0	2.997	1.65746	15.3285	6.66098
5	Q09666	AHNAK	10.56	5	3	NAN	5	NAN	1	NAN	8	1	0.899101	0.828729	15.0852	5.60433
5	O95817	BAG3	10.9	3	3	2	1	NAN	NAN	NAN	6	0	0	0	6.56934	2.18978
5	Q16543	CDC37	3.17	5	4	5	13	NAN	NAN	NAN	22	0	0	0	19.4647	6.48824
5	Q9UBS4	DNAJB11	17.04	2	4	NAN	NAN	NAN	NAN	NAN	4	0	9.69031	1.38122	12.6521	7.90786
5	Q9NZL4	HSPBP1	3	1	4	NAN	NAN	NAN	NAN	NAN	4	0	0	0	5.10949	1.70316
5	Q92598	HSPH1	19	3	5	NAN	NAN	NAN	NAN	NAN	5	0	0.0999001	0	28.9538	9.68456
5	P09001	MRPL3	4.31	3	NAN	3	3	NAN	NAN	NAN	6	0	0.1998	0	3.16302	1.12094
5	Q96EL3	MRPL53	14.3	2	NAN	1	3	NAN	NAN	NAN	4	0	0	0	0.729927	0.243309
5	Q9NVS2	MRPS18A	9.18	1	NAN	2	2	NAN	NAN	NAN	4	0	0	0	2.6764	0.892133
5	Q9Y2R9	MRPS7	26.86	7	4	8	12	NAN	NAN	3	24	3	0.699301	0	7.05596	2.58509
6	Q96J02	ITCH	10.19	5	8	NAN	NAN	NAN	NAN	NAN	8	0	0.2997	0.276243	0.486618	0.354187
6	Q96PU5	NEDD4L	14.77	4	11	2	3	NAN	NAN	NAN	16	0	0	0	0.729927	0.243309
6	Q86XS8	RNF130	3.8	2	5	NAN	NAN	NAN	NAN	NAN	5	0	0	0	0	0
6	Q8NC42	RNF149	20.25	7	19	NAN	NAN	NAN	NAN	NAN	19	0	0	0	0	0
6	Q9Y225	RNF24	9.5	3	8	NAN	1	NAN	NAN	NAN	9	0	0	0	0	0
6	Q9H0M0	WWP1	1	1	2	2	2	NAN	NAN	NAN	6	0	0.0999001	0	0.486618	0.195506
6	O00308	WWP2	7.7	4	14	1	3	NAN	NAN	NAN	18	0	0.0999001	0	0.729927	0.276609
7	P09543	CNP	23.04	3	4	NAN	NAN	NAN	NAN	NAN	4	0	1.0989	0.276243	6.32603	2.56706
7	O60762	DPM1	36.15	4	5	NAN	NAN	NAN	NAN	NAN	5	0	0.699301	0	6.81265	2.50398
7	Q9BUY7	EFCAB11	11.4	1	3	NAN	NAN	NAN	NAN	NAN	3	0	0	0	0	0
7	Q9Y241	HIGD1A	19.35	1	NAN	2	2	NAN	NAN	NAN	4	0	0	0.276243	1.70316	0.659802
7	P12268	IMPDH2	12.65	7	15	1	3	NAN	NAN	3	19	3	6.69331	2.20994	20.1946	9.6993
7	P29474	NOS3	9.9	21	41	NAN	NAN	NAN	NAN	NAN	41	0	0	0	0.729927	0.243309
7	O15269	SPTLC1	10.99	4	6	NAN	NAN	NAN	NAN	NAN	6	0	0	0	2.91971	0.973236
7	P53597	SUCLG1	2.3	2	2	2	NAN	NAN	NAN	NAN	4	0	1.3986	0	4.86618	2.08826
7	Q9NZ01	TECR	15.91	1	1	1	NAN	NAN	NAN	NAN	2	0	7.49251	4.97238	13.1387	8.53452
7	P22695	UQCRC2	22.08	4	8	NAN	NAN	NAN	NAN	NAN	8	0	1.1988	0.828729	9.24574	3.75776
7	Q96IX5	USMG5	43.1	2	5	NAN	NAN	NAN	NAN	NAN	5	0	1.1988	1.38122	3.64964	2.07655
7	Q8IUH4	ZDHHC13	3.86	5	8	NAN	NAN	NAN	NAN	NAN	8	0	0	0	0	0
NSB	O15440	ABCC5	1	3	5	NAN	NAN	NAN	NAN	NAN	5	0	0	0	0.243309	0.081103
NSB	Q6H8Q1	ABLIM2	14.4	1	NAN	1	NAN	NAN	1	NAN	1	1	0	0	0	0
NSB	P11310	ACADM	17.6	1	2	NAN	NAN	NAN	NAN	NAN	2	0	0.1998	0	5.3528	1.85087
NSB	P53396	ACLY	1	3	5	NAN	NAN	NAN	NAN	NAN	5	0	3.5964	2.76243	28.7105	11.6898
NSB	Q9Y305	ACOT9	6.61	1	1	2	1	1	1	1	4	3	0	0	3.89294	1.29765
NSB	P24666	ACP1	1.7	1	NAN	1	1	NAN	NAN	NAN	2	0	4.4955	0	4.37956	2.95836
NSB	P60709	ACTB	7.47	24	75	4	6	69	NAN	1	85	70	90.3097	76.5193	88.3212	85.0501
NSB	Q04771	ACVR1	2	1	3	NAN	NAN	NAN	NAN	NAN	3	0	0	0	0	0
NSB	P36896	ACVR1B	2.57	2	3	NAN	NAN	NAN	NAN	NAN	3	0	0	0	0	0
NSB	O43184	ADAM12	4.5	1	NAN	NAN	NAN	NAN	NAN	1	0	1	0	0	0	0
NSB	P78536	ADAM17	4.5	1	2	1	NAN	NAN	NAN	NAN	3	0	0	0	0	0
NSB	Q53H12	AGK	3.08	1	1	NAN	NAN	NAN	NAN	NAN	1	0	10.3896	5.24862	3.89294	6.51039
NSB	P23526	AHCY	3	4	8	NAN	NAN	6	NAN	NAN	8	6	0.3996	0.552486	23.8443	8.26546
NSB	O95831	AIFM1	13.54	2	3	NAN	NAN	NAN	NAN	NAN	3	0	16.7832	7.18232	24.5742	16.1799
NSB	P02768	ALB	20.36	7	1	16	NAN	2	NAN	NAN	17	2	23.7762	39.2265	40.6326	34.5451
NSB	Q86V81	ALYREF	21.01	2	NAN	1	2	NAN	NAN	2	3	2	69.4306	66.8508	43.0657	59.7824
NSB	P04083	ANXA1	5	5	9	NAN	NAN	1	NAN	NAN	9	1	4.3956	2.48619	9.97567	5.61915
NSB	P52565	ARHGDIA	5	3	NAN	3	5	NAN	3	2	8	5	0.0999001	0	11.1922	3.76404
NSB	O15143	ARPC1B	13.2	4	NAN	4	2	NAN	6	3	6	9	0	0	2.18978	0.729927
NSB	Q9BPX5	ARPC5L	8	1	1	NAN	NAN	2	NAN	NAN	1	2	0.1998	0	0.729927	0.309909
NSB	P04424	ASL	0	1	1	NAN	NAN	1	NAN	NAN	1	1	0	0.276243	0	0.092081
NSB	P00966	ASS1	4	2	3	NAN	NAN	NAN	NAN	NAN	3	0	0.999001	0	3.89294	1.63065
NSB	Q9NVI7	ATAD3A	19.24	2	1	2	3	NAN	NAN	NAN	6	0	60.9391	43.9227	21.1679	42.0099
NSB	Q5T9A4	ATAD3B	3.5	2	NAN	4	3	NAN	NAN	NAN	7	0	34.2657	13.2597	14.3552	20.6269
NSB	P05023	ATP1A1	30.21	8	14	NAN	1	NAN	NAN	NAN	15	0	31.7682	19.0608	10.9489	20.5926
NSB	P16615	ATP2A2	21.88	3	4	NAN	NAN	NAN	NAN	NAN	4	0	31.3686	14.3646	22.3844	22.7059
NSB	P25705	ATP5A1	38.88	10	20	1	2	1	NAN	NAN	23	1	91.4086	79.2818	51.0949	73.9284
NSB	P06576	ATP5B	26.84	10	22	NAN	NAN	5	NAN	NAN	22	5	52.9471	33.1492	51.3382	45.8115
NSB	P36542	ATP5C1	24.5	3	6	NAN	NAN	NAN	NAN	NAN	6	0	59.7403	33.9779	16.545	36.7544
NSB	P56381	ATP5E	39.2	4	NAN	5	4	NAN	5	5	9	10	0	0	0.243309	0.081103
NSB	O75947	ATP5H	12	3	NAN	3	6	NAN	1	NAN	9	1	30.4695	6.07735	6.81265	14.4532
NSB	P56385	ATP5I	36.2	5	1	7	6	NAN	NAN	3	14	3	2.3976	0	1.45985	1.28582
NSB	P18859	ATP5J	26.85	4	NAN	9	10	NAN	1	6	19	7	27.0729	6.62983	2.43309	12.0453
NSB	P56134	ATP5J2	27.66	1	2	NAN	NAN	NAN	NAN	NAN	2	0	12.2877	5.52486	6.81265	8.20841
NSB	P48047	ATP5O	9.86	2	2	2	2	NAN	NAN	3	6	3	46.1538	24.3094	12.4088	27.624
NSB	Q8WWM7	ATXN2L	2.5	2	NAN	1	2	NAN	NAN	2	3	2	0.2997	0	30.9002	10.4
NSB	Q9NWT8	AURKAIP1	5.03	1	NAN	1	NAN	NAN	2	2	1	4	0	0	0.243309	0.081103
NSB	P61769	B2M	16.81	2	NAN	NAN	2	NAN	NAN	1	2	1	0.2997	0.828729	1.21655	0.781658
NSB	Q9UIG0	BAZ1B	1	2	1	NAN	2	NAN	NAN	1	3	1	31.2687	25.6906	11.1922	22.7172
NSB	Q9NYF8	BCLAF1	17.07	1	NAN	1	1	NAN	3	1	2	4	30.6693	14.6409	41.6058	28.972
NSB	P30043	BLVRB	5	2	3	NAN	4	4	NAN	NAN	7	4	0	0	2.43309	0.81103
NSB	Q13873	BMPR2	1.1	2	3	NAN	NAN	NAN	NAN	NAN	3	0	0	0	0.243309	0.081103
NSB	Q9Y224	C14orf166	43.03	6	9	2	9	NAN	NAN	2	20	2	8.49151	9.11602	22.3844	13.3307
NSB	Q9BRJ6	C7orf50	6.19	3	NAN	NAN	3	NAN	NAN	NAN	3	0	14.6853	9.66851	6.08273	10.1455
NSB	Q8TBZ9	C7orf62	39.7	1	NAN	NAN	2	NAN	1	6	2	7	0	0	0	0
NSB	Q9HB71	CACYBP	23.68	5	1	2	6	NAN	NAN	4	9	4	0.0999001	0	16.3017	5.4672
NSB	P27708	CAD	1.1	3	4	NAN	NAN	NAN	NAN	NAN	4	0	36.1638	29.2818	35.7664	33.7373
NSB	Q9NZT1	CALML5	32.88	1	NAN	2	NAN	NAN	NAN	NAN	2	0	23.1768	16.5746	12.8954	17.5489
NSB	O43852	CALU	18.73	2	NAN	2	3	NAN	1	NAN	5	1	37.6623	17.9558	14.8418	23.4867
NSB	Q86VP6	CAND1	1.71	2	2	NAN	NAN	NAN	NAN	NAN	2	0	4.5954	1.9337	21.4112	9.31343
NSB	P40121	CAPG	1.1	1	2	NAN	NAN	NAN	NAN	NAN	2	0	0.1998	0	1.21655	0.472115
NSB	P47756	CAPZB	3	1	2	NAN	1	NAN	NAN	NAN	3	0	1.1988	0	27.9805	9.72645
NSB	Q03135	CAV1	7.9	1	2	NAN	NAN	NAN	NAN	NAN	2	0	0.1998	0	4.13625	1.44535
NSB	Q13185	CBX3	20.22	8	1	9	9	NAN	1	10	19	11	45.8541	41.4365	20.6813	35.9906
NSB	P78371	CCT2	2.99	5	9	NAN	NAN	2	NAN	NAN	9	2	4.8951	2.48619	43.7956	17.059
NSB	P49368	CCT3	13.39	5	10	NAN	NAN	7	NAN	NAN	10	7	2.4975	2.20994	40.146	14.9511
NSB	P48643	CCT5	2.96	5	7	2	3	1	NAN	2	12	3	6.49351	4.69613	44.2822	18.4906
NSB	P40227	CCT6A	4.71	6	13	NAN	NAN	7	NAN	NAN	13	7	3.0969	3.03867	43.0657	16.4004
NSB	Q99832	CCT7	2.21	7	14	NAN	NAN	3	NAN	NAN	14	3	2.2977	1.38122	41.8491	15.176
NSB	Q99618	CDCA3	8.2	2	NAN	1	NAN	NAN	NAN	2	1	2	0	0	0.243309	0.081103
NSB	Q9UKY7	CDV3	0	1	NAN	NAN	1	NAN	NAN	NAN	1	0	0	0	6.32603	2.10868
NSB	Q9BWS9	CHID1	3.8	1	NAN	NAN	NAN	NAN	1	NAN	0	1	0.0999001	0.552486	1.45985	0.70408
NSB	Q9Y3Y2	CHTOP	25.4	1	1	2	NAN	2	1	2	3	5	16.3836	24.8619	12.4088	17.8848
NSB	Q6FI81	CIAPIN1	4	3	NAN	1	2	NAN	3	2	3	5	0	0	5.10949	1.70316
NSB	P09496	CLTA	7.26	3	1	2	5	NAN	NAN	4	8	4	1.3986	0.828729	14.3552	5.52752
NSB	P09497	CLTB	17.03	5	1	7	13	NAN	5	6	21	11	0.599401	0.276243	3.40633	1.42732
NSB	Q00610	CLTC	4.6	4	6	NAN	NAN	NAN	NAN	NAN	6	0	11.2887	9.11602	43.7956	21.4001
NSB	P62633	CNBP	46.3	13	3	22	26	NAN	6	27	51	33	0.1998	0.552486	3.89294	1.54841
NSB	Q8NE01	CNNM3	2.4	1	2	NAN	NAN	NAN	NAN	NAN	2	0	0	0	0	0
NSB	Q9BR76	CORO1B	2	2	3	NAN	NAN	NAN	NAN	NAN	3	0	0	0	9.24574	3.08191
NSB	Q9ULV4	CORO1C	2.32	3	6	NAN	NAN	NAN	NAN	1	6	1	0.0999001	0	24.3309	8.1436
NSB	P13073	COX4I1	7	1	1	1	2	NAN	NAN	2	4	2	0.699301	0.828729	4.37956	1.9692
NSB	P10606	COX5B	20.2	3	NAN	NAN	4	NAN	1	2	4	3	1.3986	1.10497	2.43309	1.64555
NSB	Q9BRF8	CPPED1	5.1	2	2	NAN	NAN	NAN	NAN	NAN	2	0	0	0	0.243309	0.081103
NSB	P16220	CREB1	7.7	4	NAN	1	4	NAN	NAN	4	5	4	0	0	1.45985	0.486618
NSB	Q9NZV1	CRIM1	9	1	NAN	1	1	NAN	NAN	NAN	2	0	0	0	0.486618	0.162206
NSB	P52943	CRIP2	8.7	2	NAN	2	2	NAN	1	1	4	2	0	0	0.486618	0.162206
NSB	Q9HCP0	CSNK1G1	13.6	2	3	NAN	NAN	NAN	NAN	NAN	3	0	0	0	0.243309	0.081103
NSB	P35222	CTNNB1	22.28	1	8	NAN	NAN	1	NAN	NAN	8	1	0.2997	0.552486	7.29927	2.71715
NSB	Q14247	CTTN	2	5	NAN	8	5	1	3	2	13	6	0.0999001	0	17.7616	5.95382
NSB	P99999	CYCS	23.81	2	1	NAN	1	NAN	2	1	2	3	0	0.828729	5.59611	2.14161
NSB	Q9Y4D1	DAAM1	1	1	2	NAN	NAN	NAN	NAN	NAN	2	0	0	0	0.243309	0.081103
NSB	P14868	DARS	4	7	9	NAN	NAN	NAN	NAN	NAN	9	0	5.89411	4.14365	29.4404	13.1594
NSB	P81605	DCD	22.73	1	NAN	1	1	2	NAN	NAN	2	2	74.4256	59.9448	43.309	59.2264
NSB	Q16531	DDB1	2	5	9	NAN	NAN	1	NAN	NAN	9	1	18.2817	14.9171	25.0608	19.4199
NSB	Q92499	DDX1	9.46	1	1	NAN	2	NAN	NAN	NAN	3	0	5.59441	5.52486	30.4136	13.8443
NSB	Q92841	DDX17	2.2	1	1	NAN	NAN	1	NAN	NAN	1	1	64.8352	46.9613	57.9075	56.568
NSB	O00571	DDX3X	9.37	2	3	NAN	NAN	NAN	NAN	NAN	3	0	54.7453	43.3702	51.5815	49.899
NSB	Q9UJV9	DDX41	12.86	2	2	NAN	NAN	NAN	NAN	NAN	2	0	10.989	5.8011	14.5985	10.4629
NSB	Q13268	DHRS2	16.79	5	5	5	8	5	3	5	18	13	0.0999001	0	2.43309	0.84433
NSB	P10515	DLAT	1	2	2	NAN	NAN	1	NAN	NAN	2	1	14.6853	2.76243	9.24574	8.89783
NSB	P31689	DNAJA1	39.04	5	9	2	1	NAN	NAN	NAN	12	0	23.7762	6.35359	27.9805	19.3701
NSB	O60884	DNAJA2	10.92	1	1	NAN	1	NAN	NAN	NAN	2	0	27.972	6.90608	21.8978	18.9253
NSB	Q96EY1	DNAJA3	4.79	5	6	NAN	NAN	NAN	NAN	NAN	6	0	19.2807	4.14365	8.0292	10.4845
NSB	O00115	DNASE2	3	2	2	NAN	1	2	NAN	3	3	5	0	0	0	0
NSB	P50570	DNM2	5.6	2	2	NAN	NAN	NAN	NAN	NAN	2	0	0.699301	0	9.73236	3.47722
NSB	Q9ULA0	DNPEP	19.16	9	11	NAN	1	14	NAN	1	12	15	0.699301	0	0.973236	0.557512
NSB	Q9Y295	DRG1	6.81	1	2	1	1	2	NAN	2	4	4	10.2897	4.97238	12.8954	9.38582
NSB	P15924	DSP	9.16	5	5	NAN	NAN	3	NAN	1	5	4	45.8541	41.989	30.6569	39.5
NSB	P60981	DSTN	26.67	7	7	NAN	7	2	1	6	14	9	0.1998	0	10.219	3.47293
NSB	Q8TF09	DYNLRB2	12.5	1	NAN	NAN	1	NAN	NAN	NAN	1	0	0	0	6.56934	2.18978
NSB	Q99848	EBNA1BP2	4	4	10	NAN	NAN	12	NAN	NAN	10	12	8.69131	11.8785	12.8954	11.155
NSB	P24534	EEF1B2	6.67	2	3	6	3	NAN	3	3	12	6	2.2977	3.8674	41.1192	15.7614
NSB	O43324	EEF1E1	6.3	1	2	NAN	3	2	NAN	1	5	3	0.699301	0.552486	20.1946	7.14881
NSB	P26641	EEF1G	2.97	4	9	NAN	NAN	3	NAN	NAN	9	3	9.89011	13.8122	46.9586	23.5536
NSB	Q9H4M9	EHD1	25.84	1	2	NAN	NAN	NAN	NAN	NAN	2	0	0.1998	0	0.243309	0.147703
NSB	P41091	EIF2S3	6.36	2	3	NAN	1	4	NAN	NAN	4	4	58.7413	27.6243	22.1411	36.1689
NSB	O15371	EIF3D	2.2	1	NAN	1	2	NAN	NAN	2	3	2	0.0999001	0.276243	19.708	6.69472
NSB	O75821	EIF3G	8.44	3	NAN	3	6	NAN	2	4	9	6	0.0999001	0.552486	26.5207	9.05769
NSB	P60842	EIF4A1	2	2	3	NAN	NAN	NAN	NAN	NAN	3	0	4.6953	4.41989	46.2287	18.448
NSB	P06730	EIF4E	3.3	1	1	NAN	NAN	1	NAN	NAN	1	1	0	0	4.62287	1.54096
NSB	P63241	EIF5A	12.34	1	1	1	2	NAN	NAN	2	4	2	3.4965	5.8011	30.4136	13.2371
NSB	Q15717	ELAVL1	18.71	3	NAN	1	3	NAN	NAN	3	4	3	33.1668	35.6354	24.5742	31.1255
NSB	Q8N8S7	ENAH	2.2	2	NAN	NAN	3	NAN	NAN	NAN	3	0	0.1998	0	13.8686	4.68947
NSB	P06733	ENO1	38.02	30	50	46	87	60	16	56	183	132	9.49051	9.66851	54.2579	24.4723
NSB	O43768	ENSA	14.9	1	NAN	1	NAN	NAN	1	2	1	3	0	0	8.0292	2.6764
NSB	P07814	EPRS	9.6	3	6	NAN	1	NAN	NAN	NAN	7	0	7.89211	8.01105	38.1995	18.0342
NSB	Q96RT1	ERBB2IP	3.7	2	2	NAN	NAN	NAN	NAN	NAN	2	0	0	0	6.56934	2.18978
NSB	P84090	ERH	65.38	2	1	3	3	NAN	2	2	7	4	28.971	21.547	36.4964	29.0048
NSB	P30040	ERP29	10	3	1	1	4	1	NAN	3	6	4	0	0	6.56934	2.18978
NSB	Q9NZB2	FAM120A	2.77	1	NAN	1	NAN	NAN	1	1	1	2	1.7982	3.31492	8.51582	4.54298
NSB	C9JLW8	FAM195B	36.08	1	NAN	1	1	NAN	NAN	NAN	2	0	0	0	11.4355	3.81184
NSB	Q9NSI2	FAM207A	15.22	3	4	NAN	NAN	7	NAN	NAN	4	7	0	0	3.89294	1.29765
NSB	Q8NCA5	FAM98A	6.94	5	NAN	1	10	NAN	NAN	2	11	2	1.3986	1.65746	10.4623	4.50612
NSB	Q14192	FHL2	28.67	3	5	NAN	NAN	1	NAN	NAN	5	1	0	0	3.40633	1.13544
NSB	P62942	FKBP1A	28.7	2	2	15	11	2	4	12	28	18	0	0	3.16302	1.05434
NSB	P26885	FKBP2	8.9	1	1	NAN	NAN	1	NAN	NAN	1	1	0	0	0.973236	0.324412
NSB	Q00688	FKBP3	28.7	1	NAN	2	1	NAN	1	1	3	2	0.0999001	0	10.7056	3.60183
NSB	Q5D862	FLG2	5.31	1	2	NAN	NAN	2	NAN	NAN	2	2	25.4745	19.337	21.1679	21.9931
NSB	P11413	G6PD	4	4	4	NAN	NAN	1	NAN	NAN	4	1	0.1998	0.276243	5.10949	1.86184
NSB	P04406	GAPDH	40.3	20	71	21	39	48	15	26	131	89	61.8382	52.4862	60.3406	58.2217
NSB	Q9NY12	GAR1	3.23	2	4	NAN	NAN	5	NAN	NAN	4	5	32.1678	16.8508	10.7056	19.9081
NSB	Q86YP4	GATAD2A	0	1	NAN	NAN	NAN	NAN	NAN	1	0	1	0.699301	0	12.4088	4.36935
NSB	O94925	GLS	3	3	6	NAN	NAN	4	NAN	NAN	6	4	0.499501	0	4.13625	1.54525
NSB	Q9NZM5	GLTSCR2	10.67	1	NAN	1	1	NAN	NAN	NAN	2	0	1.4985	1.65746	11.1922	4.78272
NSB	P00367	GLUD1	5.4	4	6	1	1	2	NAN	NAN	8	2	0.3996	0.552486	21.8978	7.61663
NSB	P63244	GNB2L1	8.52	6	11	NAN	NAN	1	NAN	NAN	11	1	24.975	23.2044	32.8467	27.0087
NSB	P46926	GNPDA1	3	2	2	NAN	NAN	1	NAN	NAN	2	1	0	0	1.70316	0.567721
NSB	P00505	GOT2	9.8	2	3	NAN	1	1	NAN	NAN	4	1	0.1998	0	5.83942	2.01307
NSB	Q9Y625	GPC6	0	1	NAN	NAN	NAN	1	NAN	NAN	0	1	0	0	3.16302	1.05434
NSB	P06744	GPI	2.69	5	6	3	6	3	NAN	1	15	4	0.499501	0.552486	14.8418	5.29795
NSB	Q14956	GPNMB	2	3	6	NAN	1	4	NAN	NAN	7	4	0	0	0.486618	0.162206
NSB	P28799	GRN	2.19	17	49	1	NAN	81	NAN	NAN	50	81	10.2897	65.4696	2.18978	25.983
NSB	P06396	GSN	0.9	2	2	NAN	NAN	NAN	NAN	NAN	2	0	0.899101	0.552486	6.32603	2.59254
NSB	P13984	GTF2F2	4.4	2	NAN	NAN	2	NAN	NAN	NAN	2	0	0.0999001	0	6.56934	2.22308
NSB	P07305	H1F0	4.64	9	15	6	16	8	6	14	37	28	53.4466	36.7403	7.78589	32.6576
NSB	O75367	H2AFY	18	21	71	NAN	NAN	80	NAN	NAN	71	80	71.029	67.1271	16.545	51.567
NSB	P55084	HADHB	2	2	3	NAN	NAN	2	NAN	NAN	3	2	4.8951	0.276243	11.4355	5.53562
NSB	Q00341	HDLBP	1	1	NAN	2	5	NAN	2	2	7	4	0	0.552486	17.2749	5.94248
NSB	P49773	HINT1	53.17	9	1	9	25	1	2	15	35	18	0.3996	0	6.56934	2.32298
NSB	P16402	HIST1H1D	34.84	21	24	126	122	65	97	112	272	274	0.599401	0.276243	72.5061	24.4606
NSB	P0C0S8	HIST1H2AG	12	7	62	2	7	47	3	2	71	52	0	0	65.9367	21.9789
NSB	P68431	HIST1H3A	5.15	11	32	NAN	NAN	50	NAN	1	32	51	71.029	65.1934	34.7932	57.0052
NSB	P17096	HMGA1	22.43	3	3	NAN	NAN	9	NAN	NAN	3	9	39.8601	25.9669	14.8418	26.8896
NSB	Q9H910	HN1L	7.37	1	NAN	NAN	NAN	NAN	1	NAN	0	1	0	0	15.0852	5.02839
NSB	P09651	HNRNPA1	40.86	1	NAN	2	1	NAN	NAN	NAN	3	0	72.2278	67.9558	65.2068	68.4635
NSB	P07910	HNRNPC	14.38	19	63	4	8	80	1	5	75	86	73.4266	67.4033	43.7956	61.5418
NSB	Q14103	HNRNPD	9.58	1	1	2	NAN	NAN	NAN	NAN	3	0	65.5345	66.5746	52.5547	61.5546
NSB	P52597	HNRNPF	2	2	3	NAN	NAN	NAN	NAN	NAN	3	0	62.9371	47.5138	59.1241	56.525
NSB	P31943	HNRNPH1	16.26	3	4	NAN	1	NAN	NAN	NAN	5	0	87.9121	77.3481	63.9903	76.4168
NSB	P52272	HNRNPM	8.08	6	14	NAN	4	1	NAN	2	18	3	81.7183	67.1271	53.528	67.4578
NSB	Q5SSJ5	HP1BP3	5.97	3	3	3	2	6	2	2	8	10	32.3676	28.453	16.545	25.7886
NSB	P00492	HPRT1	16.51	3	3	NAN	NAN	2	NAN	1	3	3	0.1998	0	11.1922	3.79734
NSB	Q86YZ3	HRNR	12.63	3	7	NAN	NAN	3	NAN	NAN	7	3	43.0569	43.0939	28.7105	38.2871
NSB	Q99714	HSD17B10	17.6	3	4	NAN	1	1	NAN	1	5	2	3.8961	0.276243	26.0341	10.0688
NSB	Q53GQ0	HSD17B12	17.95	1	2	NAN	NAN	NAN	NAN	NAN	2	0	9.19081	2.20994	6.56934	5.99003
NSB	P51659	HSD17B4	2	3	3	NAN	NAN	NAN	NAN	NAN	3	0	2.1978	2.20994	16.545	6.98425
NSB	P07900	HSP90AA1	1.64	13	26	3	5	2	NAN	2	34	4	25.2747	23.2044	66.18	38.2197
NSB	P08238	HSP90AB1	41.57	11	24	2	4	3	NAN	1	30	4	43.3566	31.2155	67.3966	47.3229
NSB	P0DMV8	HSPA1A	32.76	11	40	13	23	20	3	16	76	39	92.3077	84.5304	96.1071	90.9817
NSB	P34931	HSPA1L	31.51	5	31	4	7	22	2	6	42	30	1.7982	0.276243	94.6472	32.2405
NSB	P11021	HSPA5	46.18	30	62	39	59	58	13	50	160	121	78.9211	58.8398	87.5912	75.1174
NSB	P38646	HSPA9	46.54	26	83	33	41	52	6	36	157	94	78.6214	57.7348	74.6959	70.3507
NSB	P61604	HSPE1	45.1	21	10	58	73	6	6	47	141	59	0.599401	0.828729	20.6813	7.3698
NSB	P41252	IARS	1	3	3	NAN	NAN	NAN	NAN	NAN	3	0	8.09191	6.90608	25.7908	13.5962
NSB	O00425	IGF2BP3	3.74	2	2	NAN	NAN	NAN	NAN	NAN	2	0	14.5854	15.4696	21.1679	17.0743
NSB	P01857	IGHG1	21.52	29	344	6	2	18	NAN	NAN	352	18	82.3177	67.9558	0	50.0912
NSB	P01859	IGHG2	8	21	470	NAN	NAN	NAN	NAN	NAN	470	0	5.49451	25.4144	0	10.303
NSB	A6NJS3	IGHV1OR21-1	0	1	NAN	NAN	NAN	NAN	1	NAN	0	1	0	0	0	0
NSB	P01834	IGKC	80.19	12	310	NAN	NAN	8	NAN	NAN	310	8	78.7213	38.9503	0	39.2239
NSB	Q9NPH3	IL1RAP	3.51	2	2	NAN	NAN	NAN	NAN	NAN	2	0	0	0	0	0
NSB	P24394	IL4R	8.12	1	2	NAN	NAN	NAN	NAN	NAN	2	0	0	0	0.243309	0.081103
NSB	Q12906	ILF3	2.01	4	5	NAN	NAN	8	NAN	1	5	9	66.7333	63.2597	38.4428	56.1453
NSB	Q16891	IMMT	5.01	2	NAN	3	3	NAN	NAN	NAN	6	0	26.5734	11.8785	10.7056	16.3858
NSB	P17275	JUNB	7.49	1	NAN	NAN	NAN	NAN	NAN	1	0	1	0	0	2.18978	0.729927
NSB	P14923	JUP	45.23	18	48	1	2	2	NAN	NAN	51	2	26.5734	32.5967	26.5207	28.5636
NSB	O60229	KALRN	2.8	1	1	2	NAN	NAN	NAN	NAN	3	0	0	0	0.243309	0.081103
NSB	Q92945	KHSRP	2	2	NAN	2	2	NAN	NAN	1	4	1	7.49251	4.41989	32.3601	14.7575
NSB	Q14974	KPNB1	1.37	3	7	NAN	NAN	NAN	NAN	NAN	7	0	13.4865	7.73481	39.1727	20.1314
NSB	Q5T749	KPRP	5.35	3	4	NAN	NAN	4	NAN	NAN	4	4	11.1888	11.6022	14.5985	12.4632
NSB	P02533	KRT14	61.86	19	37	NAN	NAN	28	NAN	NAN	37	28	86.2138	84.5304	69.0998	79.948
NSB	P19012	KRT15	4	7	18	NAN	NAN	14	NAN	NAN	18	14	4.3956	3.03867	57.9075	21.7806
NSB	P08779	KRT16	61.31	18	35	NAN	NAN	20	NAN	NAN	35	20	59.9401	57.4586	66.6667	61.3551
NSB	Q04695	KRT17	47.45	10	24	NAN	NAN	16	NAN	NAN	24	16	42.6573	45.8564	60.3406	49.6181
NSB	P05783	KRT18	31.4	20	31	NAN	NAN	42	1	NAN	31	43	51.3487	38.1215	57.9075	49.1259
NSB	P13647	KRT5	4.75	12	26	9	4	23	1	7	39	31	81.6184	88.9503	68.6131	79.7273
NSB	P04259	KRT6B	50.18	13	30	9	4	30	1	8	43	39	29.7702	23.7569	77.6156	43.7142
NSB	P08729	KRT7	6.4	17	34	9	8	60	1	5	51	66	0.699301	0.276243	37.7129	12.8961
NSB	Q7RTS7	KRT74	3	2	6	3	1	7	1	NAN	10	8	0.3996	0.276243	30.1703	10.2821
NSB	Q7Z794	KRT77	10.38	4	25	4	2	21	3	1	31	25	16.7832	14.9171	79.0754	36.9253
NSB	Q8N1N4	KRT78	6.54	2	4	1	NAN	3	NAN	1	5	4	17.2827	22.6519	19.9513	19.962
NSB	P05787	KRT8	35.82	31	61	51	58	94	59	97	170	250	62.4376	50	57.6642	56.7006
NSB	P78385	KRT83	5	8	NAN	1	NAN	18	NAN	1	1	19	1.6983	3.59116	9.73236	5.00727
NSB	Q9NSB2	KRT84	3	4	4	7	4	7	1	4	15	12	3.6963	0.828729	35.5231	13.3494
NSB	P78386	KRT85	3	7	NAN	1	NAN	17	NAN	1	1	18	3.3966	2.76243	8.75912	4.97272
NSB	O43790	KRT86	5	8	NAN	1	NAN	21	NAN	1	1	22	2.7972	3.59116	9.97567	5.45468
NSB	O00515	LAD1	2.8	1	1	NAN	1	NAN	NAN	1	2	1	0	0	0	0
NSB	Q6IAA8	LAMTOR1	34.16	3	3	NAN	NAN	NAN	NAN	NAN	3	0	0	0	0.973236	0.324412
NSB	P00338	LDHA	17.47	7	13	4	9	9	2	5	26	16	5.79421	4.41989	34.0633	14.7591
NSB	P07195	LDHB	12.28	4	6	3	3	5	2	4	12	11	7.99201	7.45856	39.9027	18.4511
NSB	Q9BXB1	LGR4	5.15	1	1	NAN	NAN	NAN	NAN	NAN	1	0	0	0	0.243309	0.081103
NSB	Q9UHB6	LIMA1	3	10	12	1	NAN	13	NAN	1	13	14	0.0999001	0	18.4915	6.19713
NSB	Q9NUP9	LIN7C	5	2	2	NAN	3	NAN	NAN	1	5	1	0	0	0.973236	0.324412
NSB	Q9BRT6	LLPH	10.9	1	NAN	1	1	1	1	2	2	4	20.3796	1.38122	3.64964	8.47016
NSB	P02545	LMNA	14.91	4	7	9	4	7	2	8	20	17	41.4585	23.7569	22.3844	29.2
NSB	Q8NF37	LPCAT1	23.03	1	2	NAN	NAN	NAN	NAN	NAN	2	0	0.799201	0.276243	1.70316	0.926202
NSB	Q12912	LRMP	4.5	1	NAN	1	NAN	NAN	NAN	NAN	1	0	0	0	0	0
NSB	Q96AG4	LRRC59	5	1	1	NAN	NAN	2	NAN	NAN	1	2	51.049	44.7514	19.4647	38.4217
NSB	P48449	LSS	1.9	2	3	NAN	NAN	NAN	NAN	NAN	3	0	0	0	0.243309	0.081103
NSB	Q9NX58	LYAR	11.9	3	2	3	1	4	1	2	6	7	51.9481	19.337	10.7056	27.3302
NSB	P27816	MAP4	1.48	3	NAN	4	5	3	1	3	9	7	10.989	3.8674	20.9246	11.927
NSB	Q14244	MAP7	19.49	1	NAN	1	NAN	NAN	NAN	1	1	1	0	0	10.219	3.40633
NSB	P27448	MARK3	11.82	8	1	3	8	NAN	3	7	12	10	0	0	1.70316	0.567721
NSB	P56192	MARS	7.89	2	4	NAN	NAN	NAN	NAN	NAN	4	0	5.09491	4.97238	26.0341	12.0338
NSB	P31153	MAT2A	3.8	1	NAN	NAN	NAN	1	NAN	NAN	0	1	0.3996	0.552486	15.5718	5.50795
NSB	P43243	MATR3	4.8	3	NAN	2	2	NAN	NAN	6	4	6	66.5335	50.8287	41.6058	52.9893
NSB	P61244	MAX	21.2	2	NAN	2	2	NAN	NAN	6	4	6	0	0	0.973236	0.324412
NSB	P33992	MCM5	1	4	4	NAN	NAN	NAN	NAN	NAN	4	0	4.4955	3.59116	24.3309	10.8059
NSB	P33993	MCM7	3.6	4	6	NAN	NAN	NAN	NAN	NAN	6	0	28.0719	16.2983	29.927	24.7658
NSB	P40925	MDH1	0	1	1	NAN	1	NAN	NAN	NAN	2	0	0.499501	0	7.54258	2.68069
NSB	P40926	MDH2	33.14	12	37	8	18	24	3	10	63	37	1.0989	1.38122	25.0608	9.18031
NSB	P14174	MIF	17.39	7	9	14	28	8	6	22	51	36	0	0.276243	11.9221	4.06613
NSB	P46013	MKI67	0.68	4	NAN	3	4	NAN	NAN	2	7	2	30.1698	21.8232	19.4647	23.8193
NSB	P52815	MRPL12	11.1	2	NAN	1	2	NAN	1	1	3	2	8.19181	5.8011	18.0049	10.6659
NSB	Q6P1L8	MRPL14	35.86	3	3	1	3	2	NAN	3	7	5	2.3976	0.276243	4.13625	2.27003
NSB	Q9NX20	MRPL16	9.9	1	NAN	1	1	NAN	NAN	NAN	2	0	0.0999001	0.552486	3.16302	1.2718
NSB	Q5T653	MRPL2	12.13	2	1	3	1	1	1	2	5	4	0.1998	0	5.3528	1.85087
NSB	Q9P0M9	MRPL27	11.7	2	NAN	3	NAN	NAN	NAN	1	3	1	0.0999001	0	3.40633	1.16874
NSB	Q8TCC3	MRPL30	16.77	2	NAN	2	1	NAN	1	2	3	3	0	0	0.486618	0.162206
NSB	Q9BYC8	MRPL32	8	3	NAN	3	2	NAN	1	3	5	4	0	0	0.486618	0.162206
NSB	Q9NQ50	MRPL40	4	4	NAN	2	4	NAN	NAN	NAN	6	0	32.4675	4.97238	1.21655	12.8855
NSB	Q9HD33	MRPL47	8	1	NAN	2	NAN	NAN	1	NAN	2	1	0.1998	0.276243	3.89294	1.45633
NSB	Q86TS9	MRPL52	7.2	1	NAN	NAN	NAN	NAN	NAN	1	0	1	0	0	0	0
NSB	Q9BQC6	MRPL57	12.75	1	NAN	2	NAN	NAN	NAN	NAN	2	0	0	0	0	0
NSB	O60783	MRPS14	11.7	1	NAN	NAN	1	NAN	NAN	NAN	1	0	2.3976	0.276243	3.89294	2.18893
NSB	Q9Y2R5	MRPS17	36.15	1	NAN	2	1	NAN	NAN	NAN	3	0	0.899101	0.828729	2.6764	1.46808
NSB	Q9Y676	MRPS18B	9.69	2	NAN	4	5	NAN	NAN	2	9	2	2.1978	1.65746	6.56934	3.47487
NSB	Q9Y3D9	MRPS23	14.21	5	2	3	7	NAN	NAN	2	12	2	3.7962	1.38122	5.10949	3.42897
NSB	Q9BYN8	MRPS26	16.6	4	NAN	NAN	4	NAN	NAN	2	4	2	0.0999001	0	4.86618	1.65536
NSB	Q9Y2Q9	MRPS28	6.42	1	NAN	1	1	NAN	NAN	1	2	1	0.599401	0.552486	5.10949	2.08713
NSB	P82673	MRPS35	21.05	1	1	1	1	NAN	NAN	NAN	3	0	2.8971	0.276243	6.08273	3.08536
NSB	P26038	MSN	2	2	2	NAN	2	2	NAN	1	4	3	0.2997	0	18.9781	6.42593
NSB	P02795	MT2A	19.67	3	NAN	1	NAN	NAN	3	NAN	1	3	0	0	2.6764	0.892133
NSB	O94776	MTA2	18.06	2	3	NAN	NAN	NAN	NAN	NAN	3	0	3.7962	1.10497	16.0584	6.98652
NSB	P11586	MTHFD1	1	4	6	NAN	NAN	NAN	NAN	NAN	6	0	2.5974	1.38122	26.764	10.2475
NSB	P58546	MTPN	0	1	NAN	1	1	NAN	NAN	NAN	2	0	0	0	6.81265	2.27088
NSB	Q96S97	MYADM	3.11	1	2	NAN	NAN	NAN	NAN	NAN	2	0	0	0	1.21655	0.405515
NSB	P35580	MYH10	1	5	4	NAN	NAN	6	NAN	NAN	4	6	56.044	41.1602	40.3893	45.8645
NSB	P13533	MYH6	0.9	2	2	NAN	NAN	1	NAN	NAN	2	1	0	0	2.18978	0.729927
NSB	E9PAV3	NACA	2.02	4	1	3	6	2	NAN	7	10	9	14.3856	4.14365	30.4136	16.3143
NSB	P43490	NAMPT	4	3	4	NAN	NAN	1	NAN	NAN	4	1	0.3996	0	8.27251	2.8907
NSB	O43776	NARS	2.9	1	NAN	NAN	NAN	1	NAN	NAN	0	1	0.3996	1.65746	7.29927	3.11878
NSB	P19338	NCL	25.77	27	13	28	52	9	12	34	93	55	73.9261	72.9282	63.5036	70.1193
NSB	Q9BT67	NDFIP1	19	1	NAN	4	2	4	NAN	NAN	6	4	0	0	0.243309	0.081103
NSB	Q9NV92	NDFIP2	4.2	1	1	NAN	NAN	NAN	NAN	NAN	1	0	0	0	0	0
NSB	Q92597	NDRG1	8.9	1	1	1	NAN	NAN	1	2	2	3	0	0	4.62287	1.54096
NSB	O43678	NDUFA2	33.33	1	NAN	NAN	2	NAN	NAN	NAN	2	0	0	0	0.243309	0.081103
NSB	Q16718	NDUFA5	9	3	NAN	1	5	NAN	NAN	1	6	1	5.19481	0.552486	3.16302	2.9701
NSB	O95182	NDUFA7	20.35	3	NAN	5	5	NAN	2	4	10	6	0.0999001	0	0	0.0333
NSB	O75380	NDUFS6	21.77	2	1	1	1	NAN	NAN	2	3	2	0	0	0	0
NSB	P55769	NHP2L1	9	8	13	NAN	NAN	9	NAN	NAN	13	9	16.0839	6.62983	14.3552	12.3563
NSB	Q9NQR4	NIT2	0	1	NAN	NAN	1	1	NAN	NAN	1	1	0	0	1.21655	0.405515
NSB	P43699	NKX2-1	14.4	1	2	NAN	NAN	4	NAN	NAN	2	4	0	0	0.729927	0.243309
NSB	P15531	NME1	48.03	7	10	1	10	10	2	1	21	13	3.1968	0.828729	29.927	11.3175
NSB	P22392	NME2	61.18	9	13	10	40	12	8	19	63	39	1.6983	0.552486	22.6277	8.29284
NSB	Q9ULX3	NOB1	5.6	1	NAN	NAN	NAN	NAN	NAN	1	0	1	0	0	3.40633	1.13544
NSB	Q9H8H0	NOL11	12.8	1	2	NAN	NAN	1	NAN	NAN	2	1	0.899101	1.10497	6.08273	2.6956
NSB	Q14978	NOLC1	2.3	3	NAN	NAN	3	1	NAN	2	3	3	33.8661	19.6133	29.1971	27.5588
NSB	Q9NPE3	NOP10	28.12	3	2	2	4	3	4	3	8	10	2.7972	0.276243	3.89294	2.32213
NSB	P46087	NOP2	1	1	NAN	1	1	NAN	NAN	1	2	1	42.8571	42.8177	22.1411	35.9386
NSB	Q9Y2X3	NOP58	2.8	1	NAN	1	1	NAN	NAN	NAN	2	0	63.3367	49.1713	21.8978	44.8019
NSB	P06748	NPM1	28.57	26	2	63	92	NAN	22	81	157	103	71.3287	61.0497	61.3139	64.5641
NSB	P15559	NQO1	2.3	1	3	NAN	NAN	NAN	NAN	NAN	3	0	0	0	0.729927	0.243309
NSB	O95478	NSA2	12.9	1	NAN	1	1	NAN	NAN	NAN	2	0	21.2787	9.11602	3.64964	11.3481
NSB	Q7Z417	NUFIP2	0	1	NAN	NAN	1	NAN	NAN	NAN	1	0	0.799201	0.552486	22.871	8.07424
NSB	Q14980	NUMA1	1	2	NAN	NAN	2	2	NAN	2	2	4	19.6803	17.9558	18.9781	18.8714
NSB	P04181	OAT	11.39	3	4	NAN	3	6	NAN	3	7	9	2.6973	2.76243	23.1144	9.5247
NSB	Q9NRP0	OSTC	8.05	1	3	NAN	NAN	NAN	NAN	NAN	3	0	0.2997	0	1.45985	0.586518
NSB	Q6IE36	OVOS2	0	1	1	NAN	NAN	NAN	NAN	NAN	1	0	0	0	0	0
NSB	Q15070	OXA1L	2.3	2	NAN	4	3	NAN	2	5	7	7	0.0999001	0	1.21655	0.438815
NSB	P11940	PABPC1	32.7	11	4	14	23	6	2	17	41	25	32.967	35.0829	41.8491	36.633
NSB	P22234	PAICS	3	2	2	NAN	3	4	1	1	5	6	0.2997	0.276243	25.7908	8.7889
NSB	Q9H0N5	PCBD2	3.93	1	NAN	1	1	NAN	NAN	NAN	2	0	0	0	0.243309	0.081103
NSB	P12004	PCNA	15.3	3	3	NAN	NAN	NAN	NAN	NAN	3	0	4.2957	1.9337	23.601	9.94346
NSB	Q15084	PDIA6	11.59	2	4	NAN	NAN	1	NAN	NAN	4	1	2.4975	0.552486	31.3869	11.4789
NSB	O00151	PDLIM1	24.9	6	NAN	6	11	NAN	NAN	6	17	6	0	0	7.78589	2.5953
NSB	P30086	PEBP1	8.02	3	1	3	1	2	NAN	2	5	4	0.2997	0.276243	9.00243	3.19279
NSB	Q99471	PFDN5	16.9	2	1	NAN	3	NAN	NAN	1	4	1	0.0999001	0	9.73236	3.27742
NSB	P07737	PFN1	11.43	3	9	NAN	NAN	1	NAN	NAN	9	1	2.6973	2.76243	36.0097	13.8232
NSB	A6NDG6	PGP	12.6	1	2	NAN	NAN	1	NAN	NAN	2	1	0	0	1.45985	0.486618
NSB	Q7RTV0	PHF5A	11.82	4	2	6	2	3	NAN	3	10	6	2.8971	0.828729	10.7056	4.81048
NSB	Q9BTU6	PI4K2A	1.4	2	3	NAN	NAN	NAN	NAN	NAN	3	0	0	0	0	0
NSB	Q15149	PLEC	6	87	109	NAN	NAN	175	NAN	NAN	109	175	10.6893	7.45856	26.5207	14.8895
NSB	Q9HB21	PLEKHA1	0	1	NAN	2	NAN	NAN	NAN	NAN	2	0	0	0	1.21655	0.405515
NSB	Q9H307	PNN	5.72	1	NAN	NAN	NAN	1	NAN	NAN	0	1	24.2757	18.7845	13.6253	18.8952
NSB	Q9Y2S7	POLDIP2	2.8	1	1	NAN	NAN	1	NAN	NAN	1	1	0.0999001	0	8.75912	2.95301
NSB	P53803	POLR2K	20.5	1	NAN	1	NAN	NAN	1	2	1	3	0.3996	0	1.21655	0.538715
NSB	Q99575	POP1	1	1	NAN	1	1	NAN	NAN	NAN	2	0	1.7982	1.10497	9.73236	4.21184
NSB	P30405	PPIF	19.32	4	6	4	9	2	NAN	2	19	4	0	0	6.81265	2.27088
NSB	O15355	PPM1G	5.1	1	NAN	NAN	NAN	NAN	NAN	1	0	1	0	0	10.219	3.40633
NSB	P62714	PPP2CB	7.3	1	1	NAN	NAN	1	NAN	NAN	1	1	5.69431	1.9337	20.438	9.35532
NSB	Q14738	PPP2R5D	6.1	1	NAN	NAN	NAN	NAN	1	NAN	0	1	0	0	3.16302	1.05434
NSB	P30048	PRDX3	8.98	1	1	NAN	NAN	1	NAN	NAN	1	1	0.699301	0.276243	33.3333	11.4363
NSB	P30044	PRDX5	8.88	2	3	NAN	2	1	NAN	NAN	5	1	0.3996	0.276243	6.32603	2.33396
NSB	P78527	PRKDC	9.93	5	5	NAN	1	NAN	NAN	NAN	6	0	68.6314	59.9448	42.5791	57.0517
NSB	Q99873	PRMT1	3	3	3	NAN	NAN	NAN	NAN	NAN	3	0	4.3956	2.76243	29.927	12.3617
NSB	P48634	PRRC2A	1	3	NAN	8	7	NAN	4	4	15	8	0.799201	2.76243	17.2749	6.94552
NSB	P07602	PSAP	2.48	3	5	NAN	NAN	4	NAN	NAN	5	4	0.2997	0.552486	1.21655	0.689577
NSB	P62191	PSMC1	2.73	1	1	NAN	1	NAN	NAN	NAN	2	0	1.998	0.552486	23.1144	8.55495
NSB	P35998	PSMC2	2.54	1	3	NAN	NAN	NAN	NAN	NAN	3	0	1.6983	1.38122	30.6569	11.2455
NSB	O00231	PSMD11	17.3	1	2	NAN	NAN	NAN	NAN	NAN	2	0	0.2997	0.276243	23.601	8.05897
NSB	Q13200	PSMD2	15.53	3	4	NAN	NAN	NAN	NAN	NAN	4	0	16.7832	2.20994	30.1703	16.3878
NSB	O00233	PSMD9	5.38	2	NAN	2	2	1	NAN	2	4	3	0.0999001	0	0	0.0333
NSB	Q06323	PSME1	30.12	6	9	10	17	7	1	15	36	23	0.0999001	0.276243	9.00243	3.12619
NSB	Q9UL46	PSME2	4.6	2	NAN	NAN	3	NAN	NAN	NAN	3	0	0.1998	0.276243	6.08273	2.18626
NSB	O95758	PTBP3	1	1	1	NAN	NAN	1	NAN	1	1	2	0.1998	0.276243	10.7056	3.72721
NSB	Q96BW5	PTER	3.6	1	1	NAN	1	NAN	NAN	NAN	2	0	0	0	0.243309	0.081103
NSB	O14684	PTGES	6.58	1	2	NAN	NAN	NAN	NAN	NAN	2	0	0	0	0	0
NSB	Q6NZI2	PTRF	2.8	1	NAN	1	1	NAN	NAN	1	2	1	0.599401	0	4.37956	1.65965
NSB	Q9Y3E5	PTRH2	14.3	1	2	NAN	NAN	NAN	NAN	NAN	2	0	2.4975	0	1.94647	1.48132
NSB	P32322	PYCR1	3	2	5	2	2	2	NAN	NAN	9	2	1.3986	1.10497	4.13625	2.21328
NSB	P11216	PYGB	1	2	3	NAN	NAN	NAN	NAN	NAN	3	0	0.0999001	0.276243	4.62287	1.66634
NSB	P47897	QARS	1	1	1	NAN	NAN	NAN	NAN	NAN	1	0	1.998	1.65746	22.871	8.84217
NSB	P51149	RAB7A	12.1	1	2	NAN	NAN	NAN	NAN	NAN	2	0	0.3996	0.828729	15.3285	5.51893
NSB	P61006	RAB8A	5	1	1	NAN	NAN	NAN	NAN	NAN	1	0	0.499501	0.552486	11.9221	4.32471
NSB	Q9UKM9	RALY	25.82	6	7	NAN	NAN	18	NAN	NAN	7	18	13.0869	18.7845	10.7056	14.1923
NSB	P54136	RARS	7.1	5	10	NAN	NAN	NAN	NAN	NAN	10	0	2.6973	6.07735	26.764	11.8462
NSB	Q09028	RBBP4	10.74	1	2	NAN	NAN	1	NAN	NAN	2	1	40.6593	24.5856	36.0097	33.7516
NSB	Q9Y5S9	RBM8A	4.2	1	1	NAN	NAN	1	NAN	NAN	1	1	9.59041	11.6022	13.1387	11.4438
NSB	Q8IUW5	RELL1	7.8	1	2	NAN	NAN	NAN	NAN	NAN	2	0	0	0	0	0
NSB	Q6R327	RICTOR	1	1	1	NAN	NAN	2	NAN	NAN	1	2	0.2997	0	0.973236	0.424312
NSB	P27635	RPL10	56.07	3	5	4	3	3	1	2	12	6	47.0529	35.3591	35.5231	39.3117
NSB	P62913	RPL11	12.92	7	9	17	21	4	8	15	47	27	79.1209	63.5359	50.8516	64.5028
NSB	P50914	RPL14	25.12	9	13	11	20	25	13	13	44	51	62.8372	59.116	37.9562	53.3031
NSB	P61313	RPL15	7.84	1	1	1	1	NAN	NAN	NAN	3	0	63.7363	62.9834	36.253	54.3242
NSB	P18621	RPL17	66.85	15	5	41	42	2	18	33	88	53	60.4396	47.5138	46.2287	51.394
NSB	Q07020	RPL18	18.62	11	10	11	28	14	7	19	49	40	82.7173	75.9669	46.472	68.3854
NSB	P84098	RPL19	18.37	11	1	12	16	NAN	11	11	29	22	47.6523	45.0276	51.0949	47.925
NSB	P46778	RPL21	26.25	20	16	48	62	9	18	60	126	87	29.97	26.7956	32.8467	29.8708
NSB	P35268	RPL22	20.31	2	NAN	2	3	3	NAN	NAN	5	3	68.2318	29.8343	46.7153	48.2605
NSB	P62829	RPL23	35.71	9	40	27	33	15	NAN	15	100	30	53.6464	44.1989	59.1241	52.3231
NSB	P83731	RPL24	40.76	25	15	31	64	15	21	40	110	76	72.7273	61.0497	47.4453	60.4074
NSB	P61254	RPL26	43.45	28	22	56	62	59	29	51	140	139	48.951	40.3315	34.3066	41.1964
NSB	P61353	RPL27	32.35	12	11	34	38	10	20	21	83	51	70.7293	68.232	38.6861	59.2158
NSB	P46776	RPL27A	58.11	15	10	52	53	6	30	38	115	74	70.8292	65.7459	48.1752	61.5834
NSB	P46779	RPL28	78.1	9	6	35	39	7	10	31	80	48	24.7752	18.5083	26.5207	23.2681
NSB	P39023	RPL3	19.85	10	1	11	17	1	NAN	7	29	8	61.8382	51.3812	39.6594	50.9596
NSB	P62888	RPL30	66.96	13	10	36	41	16	7	40	87	63	56.4436	50	27.0073	44.4836
NSB	P62899	RPL31	43.2	6	19	7	4	33	1	6	30	40	47.5524	42.8177	41.3625	43.9109
NSB	P62910	RPL32	46.67	13	13	20	18	9	28	30	51	67	30.4695	26.2431	17.5182	24.7436
NSB	P49207	RPL34	23.08	10	7	10	6	5	23	8	23	36	12.6873	20.1657	20.438	17.7637
NSB	P42766	RPL35	36.59	20	16	35	32	7	24	34	83	65	37.5624	24.3094	37.9562	33.276
NSB	P18077	RPL35A	34.55	10	3	15	20	2	8	14	38	24	18.0819	32.8729	26.2774	25.7441
NSB	P83881	RPL36A	42.45	6	NAN	9	17	NAN	8	14	26	22	16.7832	5.52486	19.708	14.0054
NSB	P61513	RPL37A	65.22	4	4	5	8	6	4	5	17	15	3.5964	2.48619	23.8443	9.97562
NSB	P62891	RPL39	41.18	7	3	1	10	3	1	5	14	9	0	0	14.8418	4.94728
NSB	Q02878	RPL6	38.19	19	21	33	38	10	16	32	92	58	71.9281	69.8895	41.8491	61.2222
NSB	P18124	RPL7	17.34	6	9	3	20	5	5	11	32	21	73.6264	62.9834	42.5791	59.7296
NSB	P62424	RPL7A	48.5	29	46	46	73	58	22	59	165	139	75.9241	73.7569	47.9319	65.871
NSB	P62917	RPL8	24.51	26	9	44	61	11	9	50	114	70	29.97	40.3315	38.1995	36.167
NSB	P05386	RPLP1	3.15	1	2	NAN	NAN	NAN	NAN	NAN	2	0	55.3447	55.2486	43.7956	51.463
NSB	P05387	RPLP2	13.91	3	5	NAN	3	4	NAN	NAN	8	4	78.9211	77.6243	52.3114	69.6189
NSB	P04844	RPN2	8.08	2	3	NAN	NAN	NAN	NAN	NAN	3	0	12.987	7.73481	19.9513	13.5577
NSB	P46783	RPS10	34.55	5	NAN	4	6	1	1	7	10	9	56.3437	37.2928	43.0657	45.5674
NSB	P62280	RPS11	68.35	20	9	60	58	11	31	57	127	99	50.6494	37.2928	36.7397	41.5606
NSB	P25398	RPS12	21.97	10	11	9	22	NAN	NAN	9	42	9	16.1838	8.28729	37.4696	20.6469
NSB	P62263	RPS14	27.15	7	14	17	16	16	2	9	47	27	75.2248	62.1547	63.017	66.7988
NSB	P62841	RPS15	39.31	2	NAN	1	2	NAN	NAN	NAN	3	0	11.5884	4.14365	30.6569	15.463
NSB	P62249	RPS16	60.27	10	24	15	18	12	2	2	57	16	60.04	48.3425	51.3382	53.2402
NSB	P39019	RPS19	45.52	15	2	21	35	3	8	28	58	39	67.4326	63.8122	44.0389	58.4279
NSB	Q86WX3	RPS19BP1	3.6	1	NAN	NAN	NAN	1	NAN	NAN	0	1	0.3996	0.276243	6.08273	2.25286
NSB	P60866	RPS20	29.41	5	NAN	9	5	1	15	6	14	22	54.2458	37.0166	43.5523	44.9382
NSB	P63220	RPS21	24.1	12	1	20	30	1	1	13	51	15	0.2997	0.276243	27.9805	9.51883
NSB	P62266	RPS23	48.25	13	12	20	16	8	13	14	48	35	70.03	67.6796	38.9294	58.8797
NSB	P62851	RPS25	34.4	13	8	23	31	9	12	20	62	41	69.1309	64.9171	47.6886	60.5789
NSB	Q71UM5	RPS27L	41.67	2	6	2	1	1	NAN	NAN	9	1	2.7972	1.9337	40.3893	15.0401
NSB	P62273	RPS29	78.57	3	1	5	4	2	4	3	10	9	0.499501	1.9337	15.3285	5.92056
NSB	P23396	RPS3	89.71	15	37	7	13	2	3	7	57	12	86.6134	78.1768	64.7202	76.5035
NSB	P62701	RPS4X	75.29	30	19	13	78	4	1	11	110	16	75.6244	71.8232	54.7445	67.3974
NSB	P62081	RPS7	10.82	5	6	NAN	15	4	NAN	NAN	21	4	68.1319	62.7072	48.6618	59.8336
NSB	P08865	RPSA	29.49	5	7	NAN	NAN	3	NAN	NAN	7	3	13.1868	8.01105	38.9294	20.0424
NSB	Q96CM3	RPUSD4	3.8	1	NAN	NAN	NAN	NAN	NAN	1	0	1	0	0	0.243309	0.081103
NSB	Q9Y3A4	RRP7A	22.9	5	NAN	6	6	NAN	2	2	12	4	7.09291	2.48619	2.6764	4.08516
NSB	O76021	RSL1D1	4	9	6	3	1	13	NAN	2	10	15	45.0549	49.1713	23.8443	39.3568
NSB	Q9Y3I0	RTCB	19.41	4	8	3	1	4	NAN	NAN	12	4	3.5964	5.24862	30.4136	13.0862
NSB	Q9Y265	RUVBL1	17.98	12	29	3	3	7	2	2	35	11	11.6883	3.59116	36.983	17.4208
NSB	Q9Y230	RUVBL2	11.23	10	19	NAN	NAN	3	NAN	NAN	19	3	9.79021	4.14365	34.3066	16.0801
NSB	P31949	S100A11	33.33	14	3	31	47	3	5	37	81	45	1.1988	0.276243	9.48905	3.6547
NSB	P26447	S100A4	27.7	2	1	NAN	2	1	NAN	NAN	3	1	0	0	1.94647	0.648824
NSB	P06703	S100A6	35.56	1	NAN	NAN	2	NAN	NAN	1	2	1	0.0999001	0	7.05596	2.38529
NSB	P06702	S100A9	80.7	1	1	NAN	NAN	NAN	NAN	NAN	1	0	9.79021	6.90608	14.5985	10.4316
NSB	O00422	SAP18	12.4	1	1	1	NAN	3	NAN	NAN	2	3	8.69131	5.52486	14.3552	9.5238
NSB	O15127	SCAMP2	4.6	1	NAN	NAN	NAN	NAN	NAN	1	0	1	0	0	0.729927	0.243309
NSB	Q8WVM8	SCFD1	2.3	1	3	NAN	NAN	NAN	NAN	NAN	3	0	0.0999001	0	4.13625	1.41205
NSB	Q14160	SCRIB	0	1	NAN	NAN	1	NAN	NAN	NAN	1	0	0	0	8.51582	2.83861
NSB	Q9NVU7	SDAD1	1.66	1	NAN	NAN	1	NAN	NAN	1	1	1	1.4985	0	5.59611	2.36487
NSB	O00560	SDCBP	42.62	1	3	NAN	NAN	NAN	NAN	NAN	3	0	0.1998	0	3.16302	1.12094
NSB	P31040	SDHA	1.66	2	3	2	2	2	1	1	7	4	6.79321	0.828729	10.7056	6.10918
NSB	P55735	SEC13	3.42	1	2	NAN	NAN	NAN	NAN	NAN	2	0	3.0969	0.276243	14.8418	6.07167
NSB	Q15437	SEC23B	6.8	2	6	NAN	NAN	1	NAN	NAN	6	1	0.1998	0.552486	7.29927	2.68385
NSB	Q9NVA2	SEPT11	2	2	1	4	3	1	NAN	1	8	2	0.2997	0.276243	14.5985	5.05816
NSB	Q14141	SEPT6	2	2	1	3	4	1	NAN	3	8	4	0.1998	0.276243	8.75912	3.07839
NSB	Q16181	SEPT7	14.65	10	2	12	13	1	3	13	27	17	0.3996	0.276243	17.0316	5.90249
NSB	Q8NC51	SERBP1	21.08	5	NAN	5	7	NAN	2	6	12	8	50.1499	42.2652	42.5791	44.998
NSB	P50454	SERPINH1	24.64	2	2	NAN	NAN	NAN	NAN	NAN	2	0	4.5954	0.276243	18.9781	7.94992
NSB	Q15459	SF3A1	3.7	1	1	2	NAN	NAN	NAN	NAN	3	0	3.5964	0.552486	32.8467	12.3319
NSB	Q13435	SF3B2	1	7	4	1	10	3	NAN	1	15	4	31.0689	11.8785	32.6034	25.1836
NSB	Q9BWJ5	SF3B5	18.6	3	NAN	1	3	NAN	NAN	6	4	6	1.8981	0.276243	13.382	5.18545
NSB	P23246	SFPQ	14	38	14	48	89	5	31	53	151	89	68.032	75.1381	48.9051	64.0251
NSB	Q96B97	SH3KBP1	4.96	4	NAN	NAN	5	NAN	1	2	5	3	0	0	1.45985	0.486618
NSB	P34897	SHMT2	4	8	9	NAN	NAN	6	NAN	NAN	9	6	4.6953	3.03867	24.5742	10.7694
NSB	P53985	SLC16A1	5.8	1	NAN	NAN	NAN	NAN	1	NAN	0	1	6.89311	2.20994	11.4355	6.84619
NSB	Q15758	SLC1A5	2.3	1	1	1	NAN	NAN	NAN	NAN	2	0	1.6983	1.38122	17.0316	6.70372
NSB	P53007	SLC25A1	22.51	2	4	NAN	NAN	NAN	NAN	NAN	4	0	17.6823	5.24862	10.219	11.05
NSB	Q02978	SLC25A11	33.12	2	4	NAN	NAN	NAN	NAN	NAN	4	0	19.3806	11.6022	13.382	14.7883
NSB	Q00325	SLC25A3	15.19	1	3	NAN	1	NAN	NAN	NAN	4	0	42.3576	29.2818	31.6302	34.4232
NSB	P05141	SLC25A5	60.07	14	44	8	13	1	NAN	NAN	65	1	70.4296	64.0884	54.2579	62.9253
NSB	P12236	SLC25A6	63.76	13	30	2	3	1	NAN	NAN	35	1	57.2428	46.1326	48.9051	50.7602
NSB	Q96K37	SLC35E1	5.9	1	1	NAN	NAN	NAN	NAN	NAN	1	0	0	0	0.973236	0.324412
NSB	P53794	SLC5A3	5.4	1	3	NAN	NAN	NAN	NAN	NAN	3	0	0	0	0	0
NSB	Q969G3	SMARCE1	3.6	2	NAN	NAN	3	NAN	NAN	1	3	1	2.7972	3.59116	13.382	6.59012
NSB	O95721	SNAP29	4	1	NAN	1	1	NAN	NAN	NAN	2	0	0	0	7.29927	2.43309
NSB	P09012	SNRPA	12.06	1	1	1	NAN	NAN	NAN	2	2	2	1.6983	0.828729	16.545	6.35735
NSB	P09661	SNRPA1	41.18	1	NAN	NAN	1	1	NAN	1	1	2	14.2857	5.52486	29.1971	16.3359
NSB	P62318	SNRPD3	31.75	5	4	NAN	6	11	NAN	2	10	13	30.7692	13.5359	42.8224	29.0425
NSB	Q13573	SNW1	5.8	4	NAN	NAN	4	2	3	2	4	7	16.1838	3.59116	16.7883	12.1878
NSB	Q15036	SNX17	18.94	3	3	NAN	NAN	NAN	NAN	NAN	3	0	0	0	0.243309	0.081103
NSB	P04179	SOD2	17.57	2	2	NAN	NAN	1	NAN	2	2	3	0.0999001	0	0.486618	0.195506
NSB	Q9NUQ6	SPATS2L	1.61	6	2	3	7	NAN	1	1	12	2	0	0.552486	4.86618	1.80622
NSB	P35270	SPR	8	1	1	NAN	NAN	NAN	NAN	2	1	2	0	0	2.18978	0.729927
NSB	Q9UQ35	SRRM2	5.1	1	NAN	NAN	NAN	1	NAN	NAN	0	1	3.4965	5.52486	34.3066	14.4426
NSB	Q04837	SSBP1	20.95	10	5	20	26	4	11	12	51	27	26.3736	19.0608	18.9781	21.4708
NSB	O95793	STAU1	5.03	3	1	NAN	2	4	NAN	NAN	3	4	2.8971	4.69613	14.1119	7.23505
NSB	Q658P3	STEAP3	4.71	2	3	NAN	NAN	NAN	NAN	NAN	3	0	0.0999001	0	0	0.0333
NSB	O60499	STX10	6.43	2	3	NAN	NAN	NAN	NAN	NAN	3	0	0.1998	0	0	0.0666001
NSB	O43752	STX6	16.08	3	3	NAN	NAN	NAN	NAN	NAN	3	0	0.0999001	0	0.729927	0.276609
NSB	Q9Y2Z0	SUGT1	3.29	2	NAN	3	4	NAN	NAN	1	7	1	0	0	9.48905	3.16302
NSB	O75683	SURF6	8.66	2	NAN	2	2	NAN	NAN	NAN	4	0	23.2767	4.14365	9.24574	12.222
NSB	Q92537	SUSD6	4.62	1	3	NAN	NAN	NAN	NAN	NAN	3	0	0	0	#DIV/0!	#DIV/0!
NSB	Q9Y6J9	TAF6L	2.7	1	2	NAN	NAN	NAN	NAN	NAN	2	0	0	0	2.18978	0.729927
NSB	Q15369	TCEB1	9.82	3	4	1	1	1	NAN	NAN	6	1	0.999001	0	11.1922	4.06374
NSB	Q15370	TCEB2	31.36	2	5	NAN	3	2	NAN	1	8	3	2.997	0.828729	4.37956	2.7351
NSB	P17987	TCP1	9.89	10	15	NAN	NAN	3	NAN	NAN	15	3	13.0869	4.41989	44.7689	20.7586
NSB	Q00059	TFAM	4.07	4	NAN	2	7	NAN	1	4	9	5	11.988	10.4972	5.10949	9.19825
NSB	P36897	TGFBR1	6.3	1	2	NAN	NAN	NAN	NAN	NAN	2	0	0	0	0	0
NSB	Q08188	TGM3	1.88	1	1	NAN	NAN	NAN	NAN	NAN	1	0	8.49151	4.97238	9.00243	7.48877
NSB	Q8WUY1	THEM6	5	1	2	NAN	NAN	NAN	NAN	NAN	2	0	0	0	0.973236	0.324412
NSB	P62072	TIMM10	3.1	1	NAN	NAN	2	NAN	NAN	NAN	2	0	0.1998	0	0	0.0666001
NSB	Q9Y5L4	TIMM13	14.7	1	2	NAN	NAN	1	NAN	NAN	2	1	0.1998	0	15.8151	5.3383
NSB	O60220	TIMM8A	11.34	1	NAN	2	3	NAN	1	2	5	3	0.499501	0	8.51582	3.00511
NSB	Q9Y5J9	TIMM8B	25.3	1	NAN	2	NAN	NAN	NAN	1	2	1	0.0999001	0	1.94647	0.682124
NSB	Q9Y5J7	TIMM9	21.3	5	NAN	1	7	NAN	2	2	8	4	0.599401	0.276243	0	0.291881
NSB	P29401	TKT	3.53	8	16	1	2	13	NAN	1	19	14	0.899101	0.276243	12.4088	4.52803
NSB	Q8N131	TMEM123	4	1	NAN	1	3	NAN	2	1	4	3	0	0	0	0
NSB	Q9BXS4	TMEM59	16.41	1	NAN	1	1	NAN	NAN	NAN	2	0	0	0	0	0
NSB	P42166	TMPO	3.7	1	NAN	NAN	1	NAN	NAN	NAN	1	0	54.2458	37.5691	30.9002	40.905
NSB	P62328	TMSB4X	43.2	5	NAN	21	13	NAN	9	11	34	20	0	0	0.729927	0.243309
NSB	O00220	TNFRSF10A	3.4	1	3	NAN	NAN	NAN	NAN	NAN	3	0	0	0	0	0
NSB	O14763	TNFRSF10B	9.32	2	3	NAN	NAN	NAN	NAN	NAN	3	0	0	0	0.486618	0.162206
NSB	Q13470	TNK1	3.3	2	2	NAN	NAN	NAN	NAN	NAN	2	0	0	0	0	0
NSB	Q16890	TPD52L1	16.7	1	NAN	1	NAN	NAN	NAN	NAN	1	0	0	0	0.973236	0.324412
NSB	O43399	TPD52L2	13.1	3	NAN	2	9	NAN	1	1	11	2	0	0	8.0292	2.6764
NSB	P60174	TPI1	32.17	11	29	15	25	29	4	16	69	49	4.1958	3.31492	21.8978	9.80284
NSB	P19474	TRIM21	17	20	72	NAN	NAN	NAN	NAN	NAN	72	0	9.59041	45.3039	35.5231	30.1391
NSB	Q13263	TRIM28	3.71	3	4	3	6	3	2	4	13	9	9.49051	10.7735	43.0657	21.1099
NSB	Q9UI30	TRMT112	20	1	1	NAN	NAN	1	NAN	NAN	1	1	1.3986	0	6.08273	2.49378
NSB	Q9BQE3	TUBA1C	4	20	100	3	7	10	1	3	110	14	21.5784	7.73481	94.6472	41.3201
NSB	P68366	TUBA4A	57.37	20	88	2	2	9	NAN	NAN	92	9	1.8981	1.38122	91.7275	31.6689
NSB	P07437	TUBB	29.5	25	104	16	19	12	NAN	1	139	13	93.5065	86.4641	92.944	90.9715
NSB	Q9H4B7	TUBB1	8	7	22	NAN	NAN	1	NAN	NAN	22	1	0	0	70.8029	23.601
NSB	Q13885	TUBB2A	43.82	21	73	16	16	5	NAN	1	105	6	14.3856	13.5359	90.5109	39.4775
NSB	P68371	TUBB4B	26.07	24	90	16	21	8	NAN	2	127	10	82.3177	51.105	91.4842	74.9689
NSB	Q9BUF5	TUBB6	9	13	47	2	4	3	NAN	NAN	53	3	26.7732	12.1547	77.129	38.6856
NSB	P10599	TXN	38.1	4	5	4	5	2	2	5	14	9	18.1818	8.56354	42.3358	23.027
NSB	Q9BZX2	UCK2	9	2	2	NAN	NAN	NAN	NAN	NAN	2	0	0.0999001	0	1.21655	0.438815
NSB	Q16739	UGCG	6.09	1	2	NAN	NAN	NAN	NAN	NAN	2	0	0	0	0.243309	0.081103
NSB	Q16851	UGP2	2.7	1	NAN	NAN	NAN	NAN	NAN	1	0	1	0.0999001	0	2.6764	0.925433
NSB	Q9BRT2	UQCC2	8	1	NAN	NAN	1	NAN	NAN	NAN	1	0	0	0	0	0
NSB	P40818	USP8	1.34	1	NAN	1	NAN	NAN	NAN	NAN	1	0	0	0	0.243309	0.081103
NSB	Q9BVJ6	UTP14A	1	1	1	NAN	NAN	2	NAN	NAN	1	2	22.6773	8.56354	8.27251	13.1711
NSB	P51809	VAMP7	9.55	3	7	NAN	NAN	1	NAN	NAN	7	1	0	0	0	0
NSB	P08670	VIM	5.79	25	63	3	NAN	79	1	1	66	81	93.2068	90.3315	62.5304	82.0229
NSB	Q9UBQ0	VPS29	19.23	1	NAN	2	NAN	NAN	NAN	NAN	2	0	0	0	2.6764	0.892133
NSB	Q96QK1	VPS35	4.52	2	3	NAN	NAN	NAN	NAN	NAN	3	0	0.499501	0	8.51582	3.00511
NSB	O75351	VPS4B	3	1	NAN	NAN	NAN	1	NAN	NAN	0	1	0	0	1.45985	0.486618
NSB	Q6RFH5	WDR74	3.6	2	2	NAN	NAN	3	NAN	NAN	2	3	0.3996	0.552486	2.91971	1.2906
NSB	Q6UXN9	WDR82	4.5	1	2	NAN	NAN	NAN	NAN	NAN	2	0	0.0999001	0	10.219	3.43963
NSB	Q9HD64	XAGE1A	39.7	2	1	NAN	2	1	NAN	NAN	3	1	0	0	0	0
NSB	P12956	XRCC6	4.6	2	2	NAN	2	2	NAN	NAN	4	2	51.6484	43.9227	42.8224	46.1311
NSB	P67809	YBX1	50.93	15	7	27	32	6	13	31	66	50	50.3497	45.0276	56.691	50.6894
NSB	P16989	YBX3	49.19	14	5	23	32	4	14	29	60	47	21.1788	23.2044	43.5523	29.3119
NSB	P07947	YES1	12.34	2	3	NAN	NAN	NAN	NAN	NAN	3	0	0	0	7.05596	2.35199
NSB	P63104	YWHAZ	42.45	5	11	2	2	3	NAN	1	15	4	19.3806	12.4309	43.7956	25.2024
NSB	Q7Z2W4	ZC3HAV1	1	4	1	1	7	1	4	10	9	15	0.1998	1.10497	14.1119	5.1389
NSB	Q9Y397	ZDHHC9	9.34	1	2	NAN	NAN	NAN	NAN	NAN	2	0	0	0	0.243309	0.081103
NSB	Q8TF68	ZNF384	10.2	1	NAN	NAN	NAN	1	NAN	NAN	0	1	0.1998	0	2.43309	0.87763

## Sheet: Supplementary Table S6
Supplementary Table S6. 187 confident EGFR interacting proteins in TKI-sensitive and -resistant NSCLC models.
Subgroup was annontated as 0: EGFR, 1: transport, 2: kinase, 3: cell adhesion, 4: receptor & modulator, 5: protein folding and assembling, 6: ubiquitin ligase, 7: metabolism, 8: proteasome, NSB: non-specific binding
Subgroup	Accession	Gene	Sum of Spectral Count
			PC9		CL68		H3255		H1975
			EGFR	IgG	EGFR	IgG	EGFR	IgG	EGFR	IgG
0	P00533	EGFR	1571	71	2011	121	1285	164	1261	1
1	P61204	ARF3	5	0	13.5	0	NAN	NAN	NAN	NAN
1	P61006	RAB8A	1	0	5	0	NAN	NAN	NAN	NAN
1	Q9UK22	FBXO2	5	0	33	0	NAN	NAN	6	0
1	P08581	MET	4	0	NAN	NAN	3	0	5	0
1	Q9UMY4	SNX12	5	0	NAN	NAN	NAN	NAN	NAN	NAN
1	O60493	SNX3	14	0	2	0	6	0	8	0
1	Q13501	SQSTM1	6	0	NAN	NAN	NAN	NAN	6	0
1	P02786	TFRC	70	0	32	0	17	0	36	0
1	Q9BXS4	TMEM59	1	0	6.5	0	NAN	NAN	NAN	NAN
1	P18085	ARF4	18	0	24	0	1	0	8	0
1	P61619	SEC61A1	2	0	13.5	0	NAN	NAN	NAN	NAN
1	Q15036	SNX17	12	0	NAN	NAN	NAN	NAN	NAN	NAN
1	Q5XXA6	ANO1	4	0	NAN	NAN	NAN	NAN	NAN	NAN
1	Q12797	ASPH	5	0	3	0	NAN	NAN	NAN	NAN
1	P13637	ATP1A3	5	0	18.5	0	NAN	NAN	NAN	NAN
1	P00403	MT-CO2	5	0	1	0	NAN	NAN	NAN	NAN
1	O00483	NDUFA4	9	0	6	0	NAN	NAN	NAN	NAN
1	Q9Y666	SLC12A7	16	0	5.5	0	3	0	8	0
1	O15427	SLC16A3	1	0	14	0	NAN	NAN	4	0
1	Q8WUM9	SLC20A1	8	0	3	0	NAN	NAN	NAN	NAN
1	Q9UJS0	SLC25A13	2	0	29.5	0	NAN	NAN	NAN	NAN
1	Q9NY26	SLC39A1	2	0	6.5	0	NAN	NAN	NAN	NAN
1	P08195	SLC3A2	17	0	12	0	NAN	NAN	5	0
1	O43592	XPOT	2	0	8.5	0	NAN	NAN	NAN	NAN
1	Q9H4M9	EHD1	NAN	NAN	9.5	0	NAN	NAN	NAN	NAN
1	Q9H223	EHD4	NAN	NAN	16	0	NAN	NAN	NAN	NAN
1	P04222	HLA-C	NAN	NAN	4	0	NAN	NAN	NAN	NAN
1	P37173	TGFBR2	NAN	NAN	4	0	2	0	5	0
1	P40616	ARL1	NAN	NAN	4	0	NAN	NAN	NAN	NAN
1	O00560	SDCBP	NAN	NAN	4.5	0	NAN	NAN	NAN	NAN
1	Q9H061	TMEM126A	NAN	NAN	6	0	NAN	NAN	NAN	NAN
1	Q9HC07	TMEM165	NAN	NAN	8.5	0	NAN	NAN	NAN	NAN
1	P05026	ATP1B1	NAN	NAN	12	0	NAN	NAN	NAN	NAN
1	Q9NZJ7	MTCH1	NAN	NAN	4.5	0	NAN	NAN	NAN	NAN
1	P55011	SLC12A2	NAN	NAN	40.5	0	18	0	8	0
1	P53007	SLC25A1	NAN	NAN	24	0	NAN	NAN	NAN	NAN
1	O75746	SLC25A12	NAN	NAN	7	0	NAN	NAN	NAN	NAN
1	Q9H936	SLC25A22	NAN	NAN	7	0	NAN	NAN	NAN	NAN
1	Q6NUK1	SLC25A24	NAN	NAN	7	0	NAN	NAN	NAN	NAN
1	Q01628	IFITM3	NAN	NAN	NAN	NAN	6	0	3	0
1	A8CG34	POM121C	NAN	NAN	NAN	NAN	1	0	4	0
1	O94955	RHOBTB3	NAN	NAN	NAN	NAN	2	0	5	0
1	Q99584	S100A13	NAN	NAN	NAN	NAN	1	0	8	0
1	Q15436	SEC23A	NAN	NAN	NAN	NAN	1	0	4	0
1	Q96L92	SNX27	NAN	NAN	NAN	NAN	1	0	8	0
1	O15438	ABCC3	NAN	NAN	NAN	NAN	6	0	3	1
1	P04899	GNAI2	NAN	NAN	NAN	NAN	2	0	4	0
1	P27105	STOM	NAN	NAN	NAN	NAN	5	0	2	0
1	Q12983	BNIP3	NAN	NAN	NAN	NAN	NAN	NAN	5	0
1	P07333	CSF1R	NAN	NAN	NAN	NAN	NAN	NAN	4	0
1	P04439	HLA-A	NAN	NAN	NAN	NAN	NAN	NAN	4	0
1	P10319	HLA-B	NAN	NAN	NAN	NAN	NAN	NAN	5	0
1	Q9NZM1	MYOF	NAN	NAN	NAN	NAN	NAN	NAN	62	0
1	Q9NR12	PDLIM7	NAN	NAN	NAN	NAN	NAN	NAN	11	1
1	P51148	RAB5C	NAN	NAN	NAN	NAN	NAN	NAN	4	0
1	Q9NP79	VTA1	NAN	NAN	NAN	NAN	NAN	NAN	10	1
1	Q9UKX7	NUP50	NAN	NAN	NAN	NAN	NAN	NAN	5	0
1	P51151	RAB9A	NAN	NAN	NAN	NAN	NAN	NAN	6	0
1	Q6PJF5	RHBDF2	NAN	NAN	NAN	NAN	NAN	NAN	6	0
1	Q9Y5X2	SNX8	NAN	NAN	NAN	NAN	NAN	NAN	4	0
1	P20020	ATP2B1	NAN	NAN	NAN	NAN	NAN	NAN	4	0
1	P23634	ATP2B4	NAN	NAN	NAN	NAN	NAN	NAN	4	0
1	P98194	ATP2C1	NAN	NAN	NAN	NAN	NAN	NAN	4	0
1	Q9UBP9	GULP1	NAN	NAN	NAN	NAN	NAN	NAN	4	0
1	Q15046	KARS	NAN	NAN	NAN	NAN	NAN	NAN	4	0
1	P04920	SLC4A2	NAN	NAN	NAN	NAN	NAN	NAN	9	0
2	P30530	AXL	5	0	NAN	NAN	NAN	NAN	NAN	NAN
2	Q08345	DDR1	1	0	4.5	0	12	0	1	0
2	P29317	EPHA2	28	0	43	0	36	0	34	0
2	P04626	ERBB2	66	3	78.5	3	64	0	16	0
2	P06241	FYN	8	0	3.5	0	NAN	NAN	NAN	NAN
2	P23458	JAK1	38	0	16	0	4	0	14	0
2	P54760	EPHB4	NAN	NAN	NAN	NAN	21	0	6	0
2	P11362	FGFR1	NAN	NAN	NAN	NAN	5	0	1	0
2	P06493	CDK1	NAN	NAN	NAN	NAN	NAN	NAN	7	0
2	P07948	LYN	NAN	NAN	NAN	NAN	NAN	NAN	5	0
3	Q9H5V8	CDCP1	34	0	8	0	NAN	NAN	NAN	NAN
3	P35222	CTNNB1	5	0	10	0	NAN	NAN	NAN	NAN
3	O60716	CTNND1	6	0	20.5	0	7	0	1	0
3	Q14126	DSG2	4	0	5.5	0	NAN	NAN	23	0
3	P16422	EPCAM	6	0	4	0	NAN	NAN	NAN	NAN
3	P10586	PTPRF	41	0	3.5	0	9	0	7	0
3	P55285	CDH6	NAN	NAN	7	0	NAN	NAN	NAN	NAN
3	P35221	CTNNA1	NAN	NAN	23.5	0	5	0	12	0
3	Q9UN70	PCDHGC3	NAN	NAN	5	0	1	0	13	0
3	Q13308	PTK7	NAN	NAN	8	0	10	0	NAN	NAN
3	Q9Y5H3	PCDHGA10	NAN	NAN	NAN	NAN	2	0	11	0
3	Q13509	TUBB3	NAN	NAN	NAN	NAN	22	0	98	9
3	Q15942	ZYX	NAN	NAN	NAN	NAN	2	0	17	2
3	Q86SQ4	GPR126	NAN	NAN	NAN	NAN	NAN	NAN	4	0
3	Q96J84	KIRREL	NAN	NAN	NAN	NAN	NAN	NAN	17	0
3	P09382	LGALS1	NAN	NAN	NAN	NAN	NAN	NAN	40	6
3	P17931	LGALS3	NAN	NAN	NAN	NAN	NAN	NAN	10	0
4	Q9UJM3	ERRFI1	155	0	125.5	0	2	0	89	0
4	Q14192	FHL2	1	1	15.5	0	NAN	NAN	NAN	NAN
4	P62993	GRB2	18	0	41	0	NAN	NAN	15	0
4	P46531	NOTCH1	5	0	NAN	NAN	3	0	5	0
4	Q04721	NOTCH2	10	0	5	0	NAN	NAN	19	0
4	Q9UM47	NOTCH3	9	0	1	0	6	0	3	0
4	P29353	SHC1	12	0	11	0	4	0	23	0
4	O43291	SPINT2	7	0	1	0	NAN	NAN	NAN	NAN
4	P15260	IFNGR1	5	0	10	0	5	0	9	0
4	P24394	IL4R	9	0	NAN	NAN	NAN	NAN	NAN	NAN
4	Q96P70	IPO9	5	0	22	0	6	0	5	0
4	P23229	ITGA6	40	0	NAN	NAN	NAN	NAN	NAN	NAN
4	P16144	ITGB4	164	0	2	0	1	0	10	0
4	Q7Z4F1	LRP10	2	0	12	0	15	0	23	0
4	Q86X29	LSR	6	0	8	0	2	0	4	0
4	Q99650	OSMR	16	0	7	0	13	0	9	0
4	O15031	PLXNB2	52	0	185.5	0	27	0	7	0
4	O75509	TNFRSF21	9	0	4.5	0	7	0	1	0
4	Q9UGY1	NOL12	4	0	NAN	NAN	NAN	NAN	NAN	NAN
4	Q9NPH3	IL1RAP	NAN	NAN	4.5	0	NAN	NAN	NAN	NAN
4	Q6S5L8	SHC4	NAN	NAN	16	0	NAN	NAN	NAN	NAN
4	P23469	PTPRE	NAN	NAN	5.5	0	NAN	NAN	6	0
4	Q9NS86	LANCL2	NAN	NAN	5	0	NAN	NAN	NAN	NAN
4	Q13643	FHL3	NAN	NAN	NAN	NAN	1	0	4	0
4	Q9ULH0	KIDINS220	NAN	NAN	NAN	NAN	4	0	6	0
4	P63092	GNAS	NAN	NAN	NAN	NAN	2	0	4	0
4	P62873	GNB1	NAN	NAN	NAN	NAN	2	0	4	0
4	P62879	GNB2	NAN	NAN	NAN	NAN	17	0	15	0
4	P51858	HDGF	NAN	NAN	NAN	NAN	NAN	NAN	4	0
4	Q6PID8	KLHDC10	NAN	NAN	NAN	NAN	NAN	NAN	8	0
4	Q8TEX9	IPO4	NAN	NAN	NAN	NAN	NAN	NAN	8	0
4	Q9Y561	LRP12	NAN	NAN	NAN	NAN	NAN	NAN	4	0
4	P41250	GARS	NAN	NAN	NAN	NAN	NAN	NAN	6	0
5	Q16543	CDC37	55	0	43.5	0	2	0	22	0
5	Q9NUL7	DDX28	8	0	1	0	NAN	NAN	NAN	NAN
5	Q9UBS4	DNAJB11	18	0	48.5	2.5	NAN	NAN	4	0
5	O75190	DNAJB6	4	0	2.5	0	NAN	NAN	NAN	NAN
5	Q58FF6	HSP90AB4P	11	0	7	0	NAN	NAN	NAN	NAN
5	Q99470	SDF2	1	0	10	0	NAN	NAN	NAN	NAN
5	Q9BRK5	SDF4	1	0	8	0	NAN	NAN	NAN	NAN
5	P43307	SSR1	9	0	16	0	NAN	NAN	NAN	NAN
5	P57088	TMEM33	2	0	12.5	0	NAN	NAN	NAN	NAN
5	Q6P161	MRPL54	5	0	NAN	NAN	NAN	NAN	NAN	NAN
5	P82673	MRPS35	4	0	NAN	NAN	NAN	NAN	NAN	NAN
5	Q09666	AHNAK	NAN	NAN	NAN	NAN	NAN	NAN	8	1
5	O95817	BAG3	NAN	NAN	NAN	NAN	NAN	NAN	6	0
5	Q9NZL4	HSPBP1	NAN	NAN	NAN	NAN	NAN	NAN	4	0
5	Q92598	HSPH1	NAN	NAN	NAN	NAN	NAN	NAN	5	0
5	P09001	MRPL3	NAN	NAN	NAN	NAN	NAN	NAN	6	0
5	Q96EL3	MRPL53	NAN	NAN	NAN	NAN	NAN	NAN	4	0
5	Q9NVS2	MRPS18A	NAN	NAN	NAN	NAN	NAN	NAN	4	0
5	Q9Y2R9	MRPS7	NAN	NAN	NAN	NAN	NAN	NAN	24	3
6	Q96J02	ITCH	7	0	2.5	0	3	0	8	0
6	Q96PU5	NEDD4L	13	0	1	0	NAN	NAN	16	0
6	Q8NC42	RNF149	9	0	4.5	0	1	0	19	0
6	Q9HAU4	SMURF2	4	0	NAN	NAN	NAN	NAN	NAN	NAN
6	O00308	WWP2	NAN	NAN	NAN	NAN	4	0	18	0
6	Q86XS8	RNF130	NAN	NAN	NAN	NAN	NAN	NAN	5	0
6	Q9Y225	RNF24	NAN	NAN	NAN	NAN	NAN	NAN	9	0
6	Q9H0M0	WWP1	NAN	NAN	NAN	NAN	NAN	NAN	6	0
7	O75964	ATP5L	1	0	5	0	NAN	NAN	NAN	NAN
7	O60762	DPM1	6	0	7.5	0	NAN	NAN	5	0
7	P55084	HADHB	5	0	NAN	NAN	NAN	NAN	NAN	NAN
7	Q9Y241	HIGD1A	2	0	5	0	NAN	NAN	4	0
7	O43688	PLPP2	4	0	NAN	NAN	NAN	NAN	NAN	NAN
7	Q9Y6N5	SQRDL	18	0	7.5	0	NAN	NAN	NAN	NAN
7	Q9NZ01	TECR	15	0	9	0	4	0	2	0
7	P60174	TPI1	18	1	7	2	NAN	NAN	NAN	NAN
7	P22695	UQCRC2	4	0	6	0	NAN	NAN	8	0
7	Q96IX5	USMG5	4	0	7	0	NAN	NAN	5	0
7	Q9Y397	ZDHHC9	7	0	NAN	NAN	NAN	NAN	NAN	NAN
7	P09543	CNP	NAN	NAN	6	0	NAN	NAN	4	0
7	O75976	CPD	NAN	NAN	37	0	NAN	NAN	NAN	NAN
7	Q9UBM7	DHCR7	NAN	NAN	6	0	NAN	NAN	NAN	NAN
7	Q8NF37	LPCAT1	NAN	NAN	9.5	0	NAN	NAN	NAN	NAN
7	P30101	PDIA3	NAN	NAN	7	0	NAN	NAN	NAN	NAN
7	Q8IZV5	RDH10	NAN	NAN	9	0	NAN	NAN	NAN	NAN
7	Q9BUY7	EFCAB11	NAN	NAN	NAN	NAN	8	0	3	0
7	O15269	SPTLC1	NAN	NAN	NAN	NAN	1	0	6	0
7	Q8IUH4	ZDHHC13	NAN	NAN	NAN	NAN	1	0	8	0
7	P12268	IMPDH2	NAN	NAN	NAN	NAN	NAN	NAN	19	3
7	P29474	NOS3	NAN	NAN	NAN	NAN	NAN	NAN	41	0
7	P53597	SUCLG1	NAN	NAN	NAN	NAN	NAN	NAN	4	0
8	P25789	PSMA4	4	0	5	0	NAN	NAN	NAN	NAN
8	P28066	PSMA5	5	0	3.5	0	NAN	NAN	NAN	NAN
8	O00487	PSMD14	1	0	4.5	0	NAN	NAN	NAN	NAN
8	O43242	PSMD3	4	0	6.5	0	NAN	NAN	NAN	NAN
8	P51665	PSMD7	7	0	6	0	NAN	NAN	NAN	NAN
8	Q9UL46	PSME2	2	0	13	0	NAN	NAN	NAN	NAN
8	P62195	PSMC5	NAN	NAN	5.5	0	NAN	NAN	NAN	NAN
8	P62333	PSMC6	NAN	NAN	6.5	0	NAN	NAN	NAN	NAN
8	Q99460	PSMD1	NAN	NAN	9	0	NAN	NAN	NAN	NAN
8	O00231	PSMD11	NAN	NAN	5	0	NAN	NAN	NAN	NAN
